# Supplementary material for: Downregulation of both mismatch repair and non-homologous end-joining pathways in hypoxic brain tumour cell lines
Source: PeerJ. 2021 Apr 30;9:e11275. doi: 10.7717/peerj.11275 (PMC8092103; doi:10.7717/peerj.11275)
Supplement: Supplemental Information 4 [file peerj-09-11275-s004.zip]

Archive with 4 entries (4 files):
- Uncropped blots/Fig 5 HIF1 and Actin blots.png
- Uncropped blots/Figure 4 Actin.png
- Uncropped blots/Figure 4 PMS2.png
- Uncropped blots/Figure 5 HIF2 blot.png
