# Supplementary material for: Downregulation of both mismatch repair and non-homologous end-joining pathways in hypoxic brain tumour cell lines
Source: PeerJ. 2021 Apr 30;9:e11275. doi: 10.7717/peerj.11275 (PMC8092103; doi:10.7717/peerj.11275)
Supplement: Supplemental Information 5 — The data for each figures are on separate tabs. [file peerj-09-11275-s005.xlsx]

## Sheet: Figure 4
LIGIV Replicate 1				PMS2 Replicate 1
D566 24h rep 1	LIG IV	29.0016		D566 24h rep 1	PMS2	23.6192
D566 24h rep 1	LIG IV	28.8872		D566 24h rep 1	PMS2	23.6024
D566 24h rep 1	LIG IV	28.9658		D566 24h rep 1	PMS2	23.6607
D566 24h rep 1	CYCLOA	20.0035		D566 24h rep 1	CYCLOA	18.4559
D566 24h rep 1	CYCLOA	19.9585		D566 24h rep 1	CYCLOA	18.4391
D566 24h rep 1	CYCLOA	19.9294		D566 24h rep 1	CYCLOA	18.5716
D566 48 rep 1	LIG IV	28.2994		D566 48 rep 1	PMS2	24.169
D566 48 rep 1	LIG IV	28.2765		D566 48 rep 1	PMS2	24.179
D566 48 rep 1	LIG IV	28.4687		D566 48 rep 1	PMS2	24.1455
D566 48 rep 1	CYCLOA	19.5804		D566 48 rep 1	CYCLOA	19.0057
D566 48 rep 1	CYCLOA	19.5781		D566 48 rep 1	CYCLOA	18.8951
D566 48 rep 1	CYCLOA	19.5284		D566 48 rep 1	CYCLOA	19.0678
D566 72 rep 1	LIG IV	28.2287		D566 72 rep 1	PMS2	24.2001
D566 72 rep 1	LIG IV	27.9424		D566 72 rep 1	PMS2	24.3145
D566 72 rep 1	LIG IV	28.1116		D566 72 rep 1	PMS2	24.1669
D566 72 rep 1	CYCLOA	19.2831		D566 72 rep 1	CYCLOA	19.4677
D566 72 rep 1	CYCLOA	19.5017		D566 72 rep 1	CYCLOA	19.4611
D566 72 rep 1	CYCLOA	19.3312		D566 72 rep 1	CYCLOA	19.32
D566 96 rep 1	LIG IV	29.0296		D566 96 rep 1	PMS2	22.7052
D566 96 rep 1	LIG IV	28.9459		D566 96 rep 1	PMS2	22.477
D566 96 rep 1	LIG IV	28.8058		D566 96 rep 1	PMS2	22.5534
D566 96 rep 1	CYCLOA	19.4891		D566 96 rep 1	CYCLOA	19.3151
D566 96 rep 1	CYCLOA	19.3411		D566 96 rep 1	CYCLOA	19.3046
D566 96 rep 1	CYCLOA	19.495		D566 96 rep 1	CYCLOA	19.306
D566 5D rep 1	LIG IV	28.5735		D566 5D rep 1	PMS2	22.6404
D566 5D rep 1	LIG IV	28.4407		D566 5D rep 1	PMS2	22.7152
D566 5D rep 1	LIG IV	28.3104		D566 5D rep 1	PMS2	22.3224
D566 5D rep 1	CYCLOA	18.7839		D566 5D rep 1	CYCLOA	19.303
D566 5D rep 1	CYCLOA	18.7106		D566 5D rep 1	CYCLOA	19.1778
D566 5D rep 1	CYCLOA	18.7115		D566 5D rep 1	CYCLOA	19.2159
D566 N rep 1	LIG IV	27.0666		D566 N rep 1	PMS2	23.3206
D566 N rep 1	LIG IV	27.0431		D566 N rep 1	PMS2	23.101
D566 N rep 1	LIG IV	26.9884		D566 N rep 1	PMS2	23.2018
D566 N rep 1	CYCLOA	19.6886		D566 N rep 1	CYCLOA	19.5183
D566 N rep 1	CYCLOA	19.5064		D566 N rep 1	CYCLOA	19.5273
D566 N rep 1	CYCLOA	19.6413		D566 N rep 1	CYCLOA	19.6539
LIGIV Replicate 2 part A				PMS2 Replicate 2
D566 24h rep 2	LIG IV	27.8032		D566 24h rep 2	PMS2	25.0771
D566 24h rep 2	LIG IV	27.7255		D566 24h rep 2	PMS2	24.9339
D566 24h rep 2	LIG IV	27.6719		D566 24h rep 2	PMS2	24.8501
D566 24h rep 2	CYCLOA	18.6805		D566 24h rep 2	CYCLOA	20.1748
D566 24h rep 2	CYCLOA	18.6446		D566 24h rep 2	CYCLOA	19.9826
D566 24h rep 2	CYCLOA	18.6868		D566 24h rep 2	CYCLOA	20.1352
D566 48 rep 2	LIG IV	28.7293		D566 48 rep 2	PMS2	24.5487
D566 48 rep 2	LIG IV	28.9457		D566 48 rep 2	PMS2	24.6382
D566 48 rep 2	LIG IV	29.2093		D566 48 rep 2	PMS2	25.2708
D566 48 rep 2	CYCLOA	19.5956		D566 48 rep 2	CYCLOA	19.6122
D566 48 rep 2	CYCLOA	19.7145		D566 48 rep 2	CYCLOA	19.685
D566 48 rep 2	CYCLOA	19.6492		D566 48 rep 2	CYCLOA	19.6394
D566 72 rep 2	LIG IV	28.8725		D566 72 rep 2	PMS2	25.2093
D566 72 rep 2	LIG IV	28.8377		D566 72 rep 2	PMS2	25.2935
D566 72 rep 2	LIG IV	28.7978		D566 72 rep 2	PMS2	24.2886
D566 72 rep 2	CYCLOA	19.4981		D566 72 rep 2	CYCLOA	19.453
D566 72 rep 2	CYCLOA	19.5633		D566 72 rep 2	CYCLOA	19.2382
D566 72 rep 2	CYCLOA	19.4978		D566 72 rep 2	CYCLOA	19.4316
D566 96 rep 2	LIG IV	28.6302		D566 96 rep 2	PMS2	24.7085
D566 96 rep 2	LIG IV	29.0565		D566 96 rep 2	PMS2	25.8382
D566 96 rep 2	LIG IV	29.1317		D566 96 rep 2	PMS2	26.2234
D566 96 rep 2	CYCLOA	19.1081		D566 96 rep 2	CYCLOA	19.5837
D566 96 rep 2	CYCLOA	19.0813		D566 96 rep 2	CYCLOA	19.4846
D566 96 rep 2	CYCLOA	19.1062		D566 96 rep 2	CYCLOA	19.2541
D566 N rep 2	LIG IV	26.5059		D566 5D rep 2	PMS2	24.3243
D566 N rep 2	LIG IV	26.4487		D566 5D rep 2	PMS2	23.9349
D566 N rep 2	LIG IV	26.5393		D566 5D rep 2	PMS2	24.1005
D566 N rep 2	CYCLOA	17.8256		D566 5D rep 2	CYCLOA	18.8318
D566 N rep 2	CYCLOA	17.825		D566 5D rep 2	CYCLOA	18.7706
D566 N rep 2	CYCLOA	18.534		D566 5D rep 2	CYCLOA	18.6669
				D566 N rep 2	PMS2	23.7742
LIGIV Replicate 2 part B				D566 N rep 2	PMS2	25.9675
D566 N	CYCLOA	18.6182		D566 N rep 2	PMS2	24.6353
D566 N	CYCLOA	18.3228		D566 N rep 2	CYCLOA	19.7898
D566 N	CYCLOA	18.5351		D566 N rep 2	CYCLOA	19.7615
D566 5D rep 2	CYCLOA	19.502		D566 N rep 2	CYCLOA	19.7012
D566 5D rep 2	CYCLOA	18.8638
D566 5D rep 2	CYCLOA	18.8979		PMS2 Replicate 3
D566 N	LIG IV	26.6349		D566 24h rep 3	PMS2	23.6192
D566 N	LIG IV	26.4838		D566 24h rep 3	PMS2	23.6024
D566 N	LIG IV	26.5449		D566 24h rep 3	PMS2	23.6607
D566 5D rep 2	LIG IV	28.3268		D566 24h rep 3	CYCLOA	18.4559
D566 5D rep 2	LIG IV	28.0251		D566 24h rep 3	CYCLOA	18.4391
D566 5D rep 2	LIG IV	28.2582		D566 24h rep 3	CYCLOA	18.5716
				D566 48h rep 3	PMS2	24.169
LIGIV Replicate 3				D566 48h rep 3	PMS2	24.179
D566 24h rep 3	LIG IV	27.8776		D566 48h rep 3	PMS2	24.1455
D566 24h rep 3	LIG IV	27.8135		D566 48h rep 3	CYCLOA	19.0057
D566 24h rep 3	LIG IV	27.7674		D566 48h rep 3	CYCLOA	18.8951
D566 24h rep 3	cycloA	17.0854		D566 48h rep 3	CYCLOA	19.0678
D566 24h rep 3	cycloA	17.1148		D566 72h rep 3	PMS2	24.2001
D566 24h rep 3	cycloA	17.7232		D566 72h rep 3	PMS2	24.3145
D566 48h rep 3	LIG IV	28.1449		D566 72h rep 3	PMS2	24.1669
D566 48h rep 3	LIG IV	28.1876		D566 72h rep 3	CYCLOA	19.4677
D566 48h rep 3	LIG IV	28.1754		D566 72h rep 3	CYCLOA	19.4611
D566 48h rep 3	cycloA	17.698		D566 72h rep 3	CYCLOA	19.32
D566 48h rep 3	cycloA	17.8513		D566 96h rep 3	PMS2	22.7052
D566 48h rep 3	cycloA	17.7256		D566 96h rep 3	PMS2	22.477
D566 72h rep 3	LIG IV	28.5437		D566 96h rep 3	PMS2	22.5534
D566 72h rep 3	LIG IV	28.5808		D566 96h rep 3	CYCLOA	19.3151
D566 72h rep 3	LIG IV	28.4442		D566 96h rep 3	CYCLOA	19.3046
D566 72h rep 3	cycloA	18.0306		D566 96h rep 3	CYCLOA	19.306
D566 72h rep 3	cycloA	18.2184		D566 5D rep 3	PMS2	22.6404
D566 72h rep 3	cycloA	18.0698		D566 5D rep 3	PMS2	22.7152
D566 96h rep 3	LIG IV	25.621		D566 5D rep 3	PMS2	22.3224
D566 96h rep 3	LIG IV	25.6558		D566 5D rep 3	CYCLOA	19.303
D566 96h rep 3	LIG IV	25.6362		D566 5D rep 3	CYCLOA	19.1778
D566 96h rep 3	cycloA	18.0422		D566 5D rep 3	CYCLOA	19.2159
D566 96h rep 3	cycloA	17.9777		D566 N rep 3	PMS2	23.3206
D566 96h rep 3	cycloA	17.9868		D566 N rep 3	PMS2	23.101
D566 5D rep 3	LIG IV	25.677		D566 N rep 3	PMS2	23.2018
D566 5D rep 3	LIG IV	25.6584		D566 N rep 3	CYCLOA	19.5183
D566 5D rep 3	LIG IV	25.5705		D566 N rep 3	CYCLOA	19.5273
D566 5D rep 3	cycloA	18.0847		D566 N rep 3	CYCLOA	19.6539
D566 5D rep 3	cycloA	18.0165
D566 5D rep 3	cycloA	18.0477		PMS2 Replicate 4
D566 N rep 3	LIG IV	25.9102		D566 24h rep 4	PMS2	23.9794
D566 N rep 3	LIG IV	25.901		D566 24h rep 4	PMS2	24.1744
D566 N rep 3	LIG IV	25.8632		D566 24h rep 4	PMS2	24.0478
D566 N rep 3	cycloA	18.2599		D566 24h rep 4	CYCLOA	18.9742
D566 N rep 3	cycloA	18.2307		D566 24h rep 4	CYCLOA	19.0549
D566 N rep 3	cycloA	18.2646		D566 24h rep 4	CYCLOA	19.0125
				D566 48h rep 4	PMS2	24.0629
LIGIV Replicate 4				D566 48h rep 4	PMS2	23.9775
D566 24h rep 4	LIG IV	28.0259		D566 48h rep 4	PMS2	23.979
D566 24h rep 4	LIG IV	28.0596		D566 48h rep 4	CYCLOA	19.265
D566 24h rep 4	LIG IV	28.1073		D566 48h rep 4	CYCLOA	19.1886
D566 24h rep 4	CYCLOA	18.7215		D566 48h rep 4	CYCLOA	19.1941
D566 24h rep 4	CYCLOA	18.5478		D566 72h rep 4	PMS2	23.7657
D566 24h rep 4	CYCLOA	18.6402		D566 72h rep 4	PMS2	23.9625
D566 48h rep 4	LIG IV	27.5436		D566 72h rep 4	PMS2	23.9514
D566 48h rep 4	LIG IV	27.714		D566 72h rep 4	CYCLOA	18.8539
D566 48h rep 4	LIG IV	27.582		D566 72h rep 4	CYCLOA	18.8794
D566 48h rep 4	CYCLOA	18.8709		D566 72h rep 4	CYCLOA	18.9258
D566 48h rep 4	CYCLOA	18.8992		D566 96h rep 4	PMS2	23.6408
D566 48h rep 4	CYCLOA	18.8614		D566 96h rep 4	PMS2	23.6184
D566 72h rep 4	LIG IV	27.5972		D566 96h rep 4	PMS2	23.6185
D566 72h rep 4	LIG IV	27.5881		D566 96h rep 4	CYCLOA	18.5439
D566 72h rep 4	LIG IV	27.4559		D566 96h rep 4	CYCLOA	18.5736
D566 72h rep 4	CYCLOA	18.5898		D566 96h rep 4	CYCLOA	18.5892
D566 72h rep 4	CYCLOA	18.6395		D566 5D rep 4	PMS2	23.8985
D566 72h rep 4	CYCLOA	18.5218		D566 5D rep 4	PMS2	23.8519
D566 96h rep 4	LIG IV	27.2289		D566 5D rep 4	PMS2	23.9658
D566 96h rep 4	LIG IV	27.5199		D566 5D rep 4	CYCLOA	18.985
D566 96h rep 4	LIG IV	27.5459		D566 5D rep 4	CYCLOA	18.9325
D566 96h rep 4	CYCLOA	18.3333		D566 5D rep 4	CYCLOA	18.993
D566 96h rep 4	CYCLOA	18.1607		D566 N rep 4	PMS2	23.0402
D566 96h rep 4	CYCLOA	18.1641		D566 N rep 4	PMS2	23.2598
D566 5D rep 4	LIG IV	27.5845		D566 N rep 4	PMS2	23.2565
D566 5D rep 4	LIG IV	27.5632		D566 N rep 4	CYCLOA	18.9214
D566 5D rep 4	LIG IV	27.568		D566 N rep 4	CYCLOA	18.8578
D566 5D rep 4	CYCLOA	18.6921		D566 N rep 4	CYCLOA	18.891
D566 5D rep 4	CYCLOA	18.7257
D566 5D rep 4	CYCLOA	18.7355
D566 N rep 4	LIG IV	26.7204
D566 N rep 4	LIG IV	26.6988
D566 N rep 4	LIG IV	26.6896
D566 N rep 4	CYCLOA	18.6319
D566 N rep 4	CYCLOA	18.7331
D566 N rep 4	CYCLOA	18.6419

## Sheet: Figure 5B
D566				U87
LIGIV Replicate 1 part A				LIGIV Replicate 1
D566 N rep 1	LIGIV	26.2067		U87 N rep 1	LIGIV	24.2471
D566 N rep 1	LIGIV	26.2252		U87 N rep 1	LIGIV	24.172
D566 N rep 1	LIGIV	26.2332		U87 N rep 1	LIGIV	23.8593
D566 0.1 rep 1	LIGIV	26.7415		U87 N rep 1	CYCLOA	18.9833
D566 0.1 rep 1	LIGIV	26.9292		U87 N rep 1	CYCLOA	19.0153
D566 0.1 rep 1	LIGIV	26.7539		U87 N rep 1	CYCLOA	18.9868
D566 0.1 AF rep 1	LIGIV	24.9682		U87 1 rep 1	LIGIV	24.5982
D566 0.1 AF rep 1	LIGIV	24.9706		U87 1 rep 1	LIGIV	24.5558
D566 0.1 AF rep 1	LIGIV	25.0367		U87 1 rep 1	LIGIV	24.4529
D566 N rep 1	CYCLOA	18.1741		U87 1 rep 1	CYCLOA	19.0408
D566 N rep 1	CYCLOA	18.1661		U87 1 rep 1	CYCLOA	19.0817
D566 N rep 1	CYCLOA	18.1401		U87 1 rep 1	CYCLOA	19.1056
D566 0.1 rep 1	CYCLOA	18.1062		U87 1 AF rep 1	LIGIV	23.0214
D566 0.1 rep 1	CYCLOA	18.2285		U87 1 AF rep 1	LIGIV	23.0925
D566 0.1 rep 1	CYCLOA	18.1259		U87 1 AF rep 1	LIGIV	22.9607
D566 0.1 AF rep 1	CYCLOA	17.7773		U87 1 AF rep 1	CYCLOA	17.9903
D566 0.1 AF rep 1	CYCLOA	17.7837		U87 1 AF rep 1	CYCLOA	18.222
D566 0.1 AF rep 1	CYCLOA	17.7276		U87 1 AF rep 1	CYCLOA	18.0641
				U87 0.1 rep 1	LIGIV	25.0623
LIGIV Replicate 1 part B				U87 0.1 rep 1	LIGIV	24.8071
D566 N rep 1	LIGIV	26.1836		U87 0.1 rep 1	LIGIV	24.9348
D566 N rep 1	LIGIV	26.1266		U87 0.1 rep 1	CYCLOA	19.1615
D566 N rep 1	LIGIV	26.1151		U87 0.1 rep 1	CYCLOA	19.1298
D566 N rep 1	CYCLOA	18.0154		U87 0.1 rep 1	CYCLOA	18.9806
D566 N rep 1	CYCLOA	18.0092		U87 0.1 AF rep 1	LIGIV	21.9698
D566 N rep 1	CYCLOA	18.0367		U87 0.1 AF rep 1	LIGIV	21.9121
D566 1 rep 1	LIGIV	27.0935		U87 0.1 AF rep 1	LIGIV	21.9
D566 1 rep 1	LIGIV	27.0816		U87 0.1 AF rep 1	CYCLOA	18.193
D566 1 rep 1	LIGIV	27.0819		U87 0.1 AF rep 1	CYCLOA	18.1729
D566 1 rep 1	CYCLOA	18.8349
D566 1 rep 1	CYCLOA	18.8345		LIGIV Replicate 2
D566 1 rep 1	CYCLOA	18.8522		U87 N rep 2	LIGIV	24.0087
D566 1% AF rep 1	LIGIV	25.6544		U87 N rep 2	LIGIV	24.1168
D566 1% AF rep 1	LIGIV	25.5331		U87 N rep 2	LIGIV	23.997
D566 1% AF rep 1	LIGIV	25.6409		U87 N rep 2	CYCLOA	18.0711
D566 1% AF rep 1	CYCLOA	18.2225		U87 N rep 2	CYCLOA	18.1139
D566 1% AF rep 1	CYCLOA	18.2505		U87 N rep 2	CYCLOA	18.139
D566 1% AF rep 1	CYCLOA	18.1727		U87 1 rep 2	LIGIV	24.1834
				U87 1 rep 2	LIGIV	24.2386
LIGIV Replicate 2				U87 1 rep 2	LIGIV	24.4174
D566 N rep 2	LIGIV	26.6528		U87 1 rep 2	CYCLOA	18.1695
D566 N rep 2	LIGIV	26.5906		U87 1 rep 2	CYCLOA	18.1324
D566 N rep 2	LIGIV	26.6564		U87 1 rep 2	CYCLOA	18.1115
D566 N rep 2	CYCLOA	18.0312		U87 1 AF rep 2	LIGIV	23.9183
D566 N rep 2	CYCLOA	18.0221		U87 1 AF rep 2	LIGIV	24.0303
D566 N rep 2	CYCLOA	17.9066		U87 1 AF rep 2	LIGIV	23.9493
D566 1 rep 2	LIGIV	26.7077		U87 1 AF rep 2	CYCLOA	17.8671
D566 1 rep 2	LIGIV	26.7524		U87 1 AF rep 2	CYCLOA	17.8829
D566 1 rep 2	LIGIV	26.6821		U87 1 AF rep 2	CYCLOA	17.8098
D566 1 rep 2	CYCLOA	17.5523		U87 0.1 rep 2	LIGIV	26.1503
D566 1 rep 2	CYCLOA	18.1863		U87 0.1 rep 2	LIGIV	26.0484
D566 1 rep 2	CYCLOA	17.8586		U87 0.1 rep 2	LIGIV	26.1241
D566 1% AF rep 2	LIGIV	25.8926		U87 0.1 rep 2	CYCLOA	18.5763
D566 1% AF rep 2	LIGIV	25.9127		U87 0.1 rep 2	CYCLOA	18.5539
D566 1% AF rep 2	LIGIV	26.0383		U87 0.1 rep 2	CYCLOA	18.4907
D566 1% AF rep 2	CYCLOA	17.6447		U87 0.1 AF rep 2	LIGIV	24.4276
D566 1% AF rep 2	CYCLOA	17.6231		U87 0.1 AF rep 2	LIGIV	24.5039
D566 1% AF rep 2	CYCLOA	17.6424		U87 0.1 AF rep 2	LIGIV	24.4247
D566 0.1% rep 2	LIGIV	27.5636		U87 0.1 AF rep 2	CYCLOA	17.8368
D566 0.1% rep 2	LIGIV	27.4992		U87 0.1 AF rep 2	CYCLOA	17.8433
D566 0.1% rep 2	LIGIV	27.5157		U87 0.1 AF rep 2	CYCLOA	17.826
D566 0.1% rep 2	CYCLOA	18.3038
D566 0.1% rep 2	CYCLOA	18.5229		LIGIV Replicate 3
D566 0.1% rep 2	CYCLOA	18.2734		U87 N rep 3	LIG IV	24.8738
D566 0.1% AF rep 2	LIGIV	25.5254		U87 N rep 3	LIG IV	24.8595
D566 0.1% AF rep 2	LIGIV	25.5272		U87 N rep 3	LIG IV	24.9334
D566 0.1% AF rep 2	LIGIV	25.4447		U87 N rep 3	CYCLOA	19.4586
D566 0.1% AF rep 2	CYCLOA	17.6889		U87 N rep 3	CYCLOA	19.4901
D566 0.1% AF rep 2	CYCLOA	17.6123		U87 N rep 3	CYCLOA	19.4986
D566 0.1% AF rep 2	CYCLOA	17.7083		U87 1 rep 3	LIG IV	25.5934
				U87 1 rep 3	LIG IV	25.5709
LIGIV Replicate 3				U87 1 rep 3	LIG IV	25.6392
D566 N rep 3	LIG IV	27.5119		U87 1 rep 3	CYCLOA	19.8393
D566 N rep 3	LIG IV	27.5869		U87 1 rep 3	CYCLOA	19.843
D566 N rep 3	LIG IV	27.6095		U87 1 rep 3	CYCLOA	19.7845
D566 N rep 3	CYCLOA	18.8746		U87 1 AF rep 3	LIG IV	24.1662
D566 N rep 3	CYCLOA	18.6851		U87 1 AF rep 3	LIG IV	24.2721
D566 N rep 3	CYCLOA	18.7226		U87 1 AF rep 3	LIG IV	24.4471
D566 1% rep 3	LIG IV	27.8598		U87 1 AF rep 3	CYCLOA	19.6148
D566 1% rep 3	LIG IV	27.9047		U87 1 AF rep 3	CYCLOA	19.5047
D566 1% rep 3	LIG IV	27.7211		U87 1 AF rep 3	CYCLOA	19.7016
D566 1% rep 3	CYCLOA	18.964		U87 0.1 rep 3	LIG IV	25.8194
D566 1% rep 3	CYCLOA	18.7972		U87 0.1 rep 3	LIG IV	25.8903
D566 1% rep 3	CYCLOA	18.8712		U87 0.1 rep 3	LIG IV	25.9425
D566 1% AF rep 3	LIG IV	28.0002		U87 0.1 rep 3	CYCLOA	20.1787
D566 1% AF rep 3	LIG IV	28.1778		U87 0.1 rep 3	CYCLOA	20.4436
D566 1% AF rep 3	LIG IV	28.0711		U87 0.1 rep 3	CYCLOA	20.1438
D566 1% AF rep 3	CYCLOA	18.6321		U87 0.1 AF rep 3	LIG IV	22.8981
D566 1% AF rep 3	CYCLOA	18.6665		U87 0.1 AF rep 3	LIG IV	22.9473
D566 1% AF rep 3	CYCLOA	18.6737		U87 0.1 AF rep 3	LIG IV	22.9683
D566 0.1% rep 3	LIG IV	29.3228		U87 0.1 AF rep 3	CYCLOA	19.0281
D566 0.1% rep 3	LIG IV	29.2363		U87 0.1 AF rep 3	CYCLOA	18.9296
D566 0.1% rep 3	LIG IV	29.1564		U87 0.1 AF rep 3	CYCLOA	18.9569
D566 0.1% rep 3	CYCLOA	19.5148
D566 0.1% rep 3	CYCLOA	19.5164
D566 0.1% rep 3	CYCLOA	19.4891
D566 0.1% AF rep 3	LIG IV	27.8527
D566 0.1% AF rep 3	LIG IV	28.0582
D566 0.1% AF rep 3	LIG IV	28.0604
D566 0.1% AF rep 3	CYCLOA	18.6577
D566 0.1% AF rep 3	CYCLOA	18.5612
D566 0.1% AF rep 3	CYCLOA	18.5446

## Sheet: Figure S1
D566				U87				U251				T98G
GLUT1 Replicate 1				GLUT1 Replicate 1				VEGF Replicate 1				GLUT1 Replicate 1
D566 N rep 1	GLUT1	20.9028		U87 N rep 1	GLUT1	23.8408		U2 N rep 1	VEGF	24.2037		T98 N rep 1	GLUT1	25.7818
D566 N rep 1	GLUT1	21.065		U87 N rep 1	GLUT1	23.7373		U2 N rep 1	VEGF	24.1209		T98 N rep 1	GLUT1	25.8057
D566 N rep 1	GLUT1	21.0872		U87 N rep 1	GLUT1	23.7422		U2 N rep 1	VEGF	24.088		T98 N rep 1	GLUT1	24.9357
D566 N rep 1	CYCLOA	17.9774		U87 N rep 1	CYCLOA	18.8318		U2 N rep 1	CYCLOA	20.6895		T98 N rep 1	CYCLOA	21.1962
D566 N rep 1	CYCLOA	18.013		U87 N rep 1	CYCLOA	18.8372		U2 N rep 1	CYCLOA	20.6689		T98 N rep 1	CYCLOA	21.7506
D566 N rep 1	CYCLOA	17.7336		U87 N rep 1	CYCLOA	18.8923		U2 N rep 1	CYCLOA	20.6857		T98 N rep 1	CYCLOA	21.7871
D566 1% rep 1	GLUT1	19.4233		U887 1% rep 1	GLUT1	20.5033		U2 1% rep 1	VEGF	21.6201		T98 1% rep 1	GLUT1	22.1983
D566 1% rep 1	GLUT1	19.1934		U887 1% rep 1	GLUT1	20.3345		U2 1% rep 1	VEGF	21.5206		T98 1% rep 1	GLUT1	21.7681
D566 1% rep 1	GLUT1	19.2606		U887 1% rep 1	GLUT1	20.2811		U2 1% rep 1	VEGF	21.6184		T98 1% rep 1	GLUT1	21.6495
D566 1% rep 1	CYCLOA	18.4284		U887 1% rep 1	CYCLOA	19.1184		U2 1% rep 1	CYCLOA	20.6292		T98 1% rep 1	CYCLOA	22.5227
D566 1% rep 1	CYCLOA	18.311		U887 1% rep 1	CYCLOA	19.1258		U2 1% rep 1	CYCLOA	20.6041		T98 1% rep 1	CYCLOA	22.2862
D566 1% rep 1	CYCLOA	18.2114		U887 1% rep 1	CYCLOA	19.0147		U2 1% rep 1	CYCLOA	20.6105		T98 1% rep 1	CYCLOA	22.4214
D566 0.1% rep 1	GLUT1	20.0083		U87 0.1% rep 1	GLUT1	19.9842		U2 0.1% rep 1	VEGF	23.1967		T98 0.1% rep 1	GLUT1	24.6562
D566 0.1% rep 1	GLUT1	20.0128		U87 0.1% rep 1	GLUT1	19.9532		U2 0.1% rep 1	VEGF	23.1665		T98 0.1% rep 1	GLUT1	24.3146
D566 0.1% rep 1	GLUT1	20.034		U87 0.1% rep 1	GLUT1	19.8699		U2 0.1% rep 1	VEGF	23.1728		T98 0.1% rep 1	GLUT1	24.4255
D566 0.1% rep 1	CYCLOA	19.8662		U87 0.1% rep 1	CYCLOA	18.7687		U2 0.1% rep 1	CYCLOA	21.5403		T98 0.1% rep 1	CYCLOA	23.8938
D566 0.1% rep 1	CYCLOA	19.8592		U87 0.1% rep 1	CYCLOA	18.8916		U2 0.1% rep 1	CYCLOA	21.5634		T98 0.1% rep 1	CYCLOA	23.9382
D566 0.1% rep 1	CYCLOA	19.869		U87 0.1% rep 1	CYCLOA	18.9669		U2 0.1% rep 1	CYCLOA	21.5008		T98 0.1% rep 1	CYCLOA	24.0357
GLUT1 Replicate 2				GLUT1 Replicate 2				VEGF Replicate 2				GLUT1 Replicate 2
D566 N rep 2	GLUT1	21.8545		U87 N rep 2	GLUT1	21.5122		U2 N rep 2	VEGF	24.4519		T98 0.1% rep 2	CYCLOA	20.0031
D566 N rep 2	GLUT1	21.931		U87 N rep 2	GLUT1	21.45		U2 N rep 2	VEGF	24.4451		T98 0.1% rep 2	CYCLOA	19.9451
D566 N rep 2	GLUT1	21.9057		U87 N rep 2	GLUT1	21.461		U2 N rep 2	VEGF	24.3445		T98 0.1% rep 2	CYCLOA	19.9652
D566 N rep 2	CYCLOA	18.8849		U87 N rep 2	CYCLOA	18.8312		U2 N rep 2	CYCLOA	20.7678		T98 N rep 2	GLUT1	24.2629
D566 N rep 2	CYCLOA	18.8966		U87 N rep 2	CYCLOA	18.8618		U2 N rep 2	CYCLOA	20.8527		T98 N rep 2	GLUT1	23.523
D566 N rep 2	CYCLOA	18.8749		U87 N rep 2	CYCLOA	18.8751		U2 N rep 2	CYCLOA	20.7818		T98 N rep 2	GLUT1	23.6303
D566 1% rep 2	GLUT1	19.543		U87 1% rep 2	GLUT1	20.5984		U2 1% rep 2	VEGF	22.8456		T98 1% rep 2	GLUT1	21.5548
D566 1% rep 2	GLUT1	19.5952		U87 1% rep 2	GLUT1	20.5145		U2 1% rep 2	VEGF	22.8618		T98 1% rep 2	GLUT1	22.1783
D566 1% rep 2	GLUT1	19.5504		U87 1% rep 2	GLUT1	20.5919		U2 1% rep 2	VEGF	22.8192		T98 1% rep 2	GLUT1	21.7761
D566 1% rep 2	CYCLOA	18.8787		U87 1% rep 2	CYCLOA	18.5724		U2 1% rep 2	CYCLOA	21.1072		T98 N rep 2	CYCLOA	20.5813
D566 1% rep 2	CYCLOA	18.8567		U87 1% rep 2	CYCLOA	18.6989		U2 1% rep 2	CYCLOA	21.146		T98 N rep 2	CYCLOA	20.0895
D566 1% rep 2	CYCLOA	18.8496		U87 1% rep 2	CYCLOA	18.6439		U2 1% rep 2	CYCLOA	21.1288		T98 N rep 2	CYCLOA	20.25
D566 0.1% rep 2	GLUT1	18.3394		U87 0.1% rep 2	GLUT1	20.7271		U2 0.1% rep 2	VEGF	23.1798		T98 0.1% rep 2	GLUT1	20.4168
D566 0.1% rep 2	GLUT1	18.293		U87 0.1% rep 2	GLUT1	20.6251		U2 0.1% rep 2	VEGF	23.238		T98 0.1% rep 2	GLUT1	20.4263
D566 0.1% rep 2	GLUT1	18.2909		U87 0.1% rep 2	GLUT1	20.6799		U2 0.1% rep 2	VEGF	23.2217		T98 0.1% rep 2	GLUT1	20.3353
D566 0.1% rep 2	CYCLOA	18.9519		U87 0.1% rep 2	CYCLOA	18.7059		U2 0.1% rep 2	CYCLOA	20.3118		T98 1% rep 2	CYCLOA	20.6766
D566 0.1% rep 2	CYCLOA	19.021		U87 0.1% rep 2	CYCLOA	18.7453		U2 0.1% rep 2	CYCLOA	20.5126		T98 1% rep 2	CYCLOA	20.1266
D566 0.1% rep 2	CYCLOA	18.8924		U87 0.1% rep 2	CYCLOA	18.5642		U2 0.1% rep 2	CYCLOA	20.3361		T98 1% rep 2	CYCLOA	21.026
GLUT1 Replicate 3				GLUT1 Replicate 3				VEGF Replicate 3				GLUT1 Replicate 3
D566 N rep 3	GLUT1	22.3042		U87 N rep 3	GLUT1	23.9919		U251 N rep 3	VEGF	25.2316		T98 N rep 3	GLUT1	23.1684
D566 N rep 3	GLUT1	22.3245		U87 N rep 3	GLUT1	23.8833		U251 N rep 3	VEGF	25.2464		T98 N rep 3	GLUT1	23.0958
D566 N rep 3	GLUT1	22.2394		U87 N rep 3	GLUT1	23.7849		U251 N rep 3	VEGF	25.4449		T98 N rep 3	GLUT1	23.1129
D566 N rep 3	CYCLOA	18.2433		U87 1% rep 3	GLUT1	20.5084		U251 N rep 3	CYCLOA	20.7828		T98 N rep 3	CYCLOA	19.2367
D566 N rep 3	CYCLOA	18.4574		U87 1% rep 3	GLUT1	20.4293		U251 N rep 3	CYCLOA	20.8292		T98 N rep 3	CYCLOA	19.2183
D566 N rep 3	CYCLOA	18.4436		U87 1% rep 3	GLUT1	20.4438		U251 N rep 3	CYCLOA	20.8074		T98 N rep 3	CYCLOA	19.147
D566 1% rep 3	GLUT1	19.0047		U87 0.1% rep 3	GLUT1	19.1335		U251 1% rep 3	VEGF	20.9883		T98 1% rep 3	GLUT1	19.688
D566 1% rep 3	GLUT1	18.9736		U87 0.1% rep 3	GLUT1	19.1537		U251 1% rep 3	VEGF	20.9691		T98 1% rep 3	GLUT1	19.6095
D566 1% rep 3	GLUT1	19.0794		U87 0.1% rep 3	GLUT1	19.1379		U251 1% rep 3	VEGF	21.053		T98 1% rep 3	GLUT1	19.5193
D566 1% rep 3	CYCLOA	18.6601		U87 N rep 3	CYCLOA	19.0564		U251 1% rep 3	CYCLOA	20.1221		T98 1% rep 3	CYCLOA	19.2709
D566 1% rep 3	CYCLOA	18.6415		U87 N rep 3	CYCLOA	18.9922		U251 1% rep 3	CYCLOA	20.0892		T98 1% rep 3	CYCLOA	18.8973
D566 1% rep 3	CYCLOA	18.6576		U87 N rep 3	CYCLOA	19.1207		U251 1% rep 3	CYCLOA	20.1211		T98 1% rep 3	CYCLOA	19.2004
D566 0.1% rep 3	GLUT1	18.1982		U87 1% rep 3	CYCLOA	19.4296		U251 0.1% rep 3	VEGF	21.916		T98 0.1% rep 3	GLUT1	18.4791
D566 0.1% rep 3	GLUT1	18.2344		U87 1% rep 3	CYCLOA	19.3399		U251 0.1% rep 3	VEGF	21.9103		T98 0.1% rep 3	GLUT1	18.4929
D566 0.1% rep 3	GLUT1	18.2327		U87 1% rep 3	CYCLOA	19.4239		U251 0.1% rep 3	VEGF	21.9151		T98 0.1% rep 3	GLUT1	18.4496
D566 0.1% rep 3	CYCLOA	18.8962		U87 0.1% rep 3	CYCLOA	19.3021		U251 0.1% rep 3	CYCLOA	19.9732		T98 0.1% rep 3	CYCLOA	19.0008
D566 0.1% rep 3	CYCLOA	18.9002		U87 0.1% rep 3	CYCLOA	19.2828		U251 0.1% rep 3	CYCLOA	19.9911		T98 0.1% rep 3	CYCLOA	18.9278
D566 0.1% rep 3	CYCLOA	18.8982		U87 0.1% rep 3	CYCLOA	19.4493		U251 0.1% rep 3	CYCLOA	20.0206		T98 0.1% rep 3	CYCLOA	18.9854

## Sheet: Figure S2 U87
U87				U87				U87				U87				U87				U87				U87				U87
WRN Replicate 1				PARP1 Replicate 1				ABL Replicate 1				MSH5 Replicate 1				ERCC4 Replicate 1				FEN1 Replicate 1				UBE2T Replicate 1				LIG4 Replicate 1
U87 N Rep 1	WRN	24.7283		U87 N Rep 1	PARP1	23.1842		U87 N Rep 1	ABL	24.006		U87 N Rep 1	MSH5	31.5905		U87 N Rep 1	ERCC4	24.6738		U87 N Rep 1	FEN1	24.2814		U87 N Rep 1	UBE2T	24.4233		U87 N Rep 1	LIG4	24.9894
U87 N Rep 1	WRN	24.8453		U87 N Rep 1	PARP1	23.173		U87 N Rep 1	ABL	24.2085		U87 N Rep 1	MSH5	31.384		U87 N Rep 1	ERCC4	24.6101		U87 N Rep 1	FEN1	24.3296		U87 N Rep 1	UBE2T	24.2947		U87 N Rep 1	LIG4	24.8789
U87 N Rep 1	WRN	24.6871		U87 N Rep 1	PARP1	23.1911		U87 N Rep 1	ABL	24.2568		U87 N Rep 1	MSH5	31.2432		U87 N Rep 1	ERCC4	24.649		U87 N Rep 1	FEN1	24.4951		U87 N Rep 1	UBE2T	24.2938		U87 N Rep 1	LIG4	24.8841
U87 N Rep 1	CYCLOA	19.0874		U87 N Rep 1	CYCLOA	19.0874		U87 N Rep 1	CYCLOA	19.0874		U87 N Rep 1	CYCLOA	19.5356		U87 N Rep 1	CYCLOA	19.5356		U87 N Rep 1	CYCLOA	19.5356		U87 N Rep 1	CYCLOA	19.0279		U87 N Rep 1	CYCLOA	17.9842
U87 N Rep 1	CYCLOA	19.0342		U87 N Rep 1	CYCLOA	19.0342		U87 N Rep 1	CYCLOA	19.0342		U87 N Rep 1	CYCLOA	19.5618		U87 N Rep 1	CYCLOA	19.5618		U87 N Rep 1	CYCLOA	19.5618		U87 N Rep 1	CYCLOA	19.0494		U87 N Rep 1	CYCLOA	17.934
U87 N Rep 1	CYCLOA	19.048		U87 N Rep 1	CYCLOA	19.048		U87 N Rep 1	CYCLOA	19.048		U87 N Rep 1	CYCLOA	19.5824		U87 N Rep 1	CYCLOA	19.5824		U87 N Rep 1	CYCLOA	19.5824		U87 N Rep 1	CYCLOA	19.0379		U87 N Rep 1	CYCLOA	17.949
U87 1% Rep 1	WRN	25.2548		U87 1% Rep 1	PARP1	23.9385		U87 1% Rep 1	ABL	23.4227		U87 1% Rep 1	MSH5	32.2918		U87 1% Rep 1	ERCC4	25.4687		U87 1% Rep 1	FEN1	25.1583		U87 1% Rep 1	UBE2T	25.0451		U87 1% Rep 1	LIG4	25.5994
U87 1% Rep 1	WRN	25.1688		U87 1% Rep 1	PARP1	24.0253		U87 1% Rep 1	ABL	23.4787		U87 1% Rep 1	MSH5	31.9454		U87 1% Rep 1	ERCC4	25.3335		U87 1% Rep 1	FEN1	25.2625		U87 1% Rep 1	UBE2T	25.0061		U87 1% Rep 1	LIG4	25.5509
U87 1% Rep 1	WRN	25.2215		U87 1% Rep 1	PARP1	23.9997		U87 1% Rep 1	ABL	23.5883		U87 1% Rep 1	MSH5	32.0264		U87 1% Rep 1	ERCC4	25.3301		U87 1% Rep 1	FEN1	25.3271		U87 1% Rep 1	UBE2T	24.9913		U87 1% Rep 1	LIG4	25.5456
U87 1% Rep 1	CYCLOA	19.2292		U87 1% Rep 1	CYCLOA	19.2292		U87 1% Rep 1	CYCLOA	19.2292		U87 1% Rep 1	CYCLOA	19.7465		U87 1% Rep 1	CYCLOA	19.7465		U87 1% Rep 1	CYCLOA	19.7465		U87 1% Rep 1	CYCLOA	19.2682		U87 1% Rep 1	CYCLOA	18.1026
U87 1% Rep 1	CYCLOA	19.2769		U87 1% Rep 1	CYCLOA	19.2769		U87 1% Rep 1	CYCLOA	19.2769		U87 1% Rep 1	CYCLOA	19.7767		U87 1% Rep 1	CYCLOA	19.7767		U87 1% Rep 1	CYCLOA	19.7767		U87 1% Rep 1	CYCLOA	19.2592		U87 1% Rep 1	CYCLOA	18.1644
U87 1% Rep 1	CYCLOA	19.3021		U87 1% Rep 1	CYCLOA	19.3021		U87 1% Rep 1	CYCLOA	19.3021		U87 1% Rep 1	CYCLOA	19.7974		U87 1% Rep 1	CYCLOA	19.7974		U87 1% Rep 1	CYCLOA	19.7974		U87 1% Rep 1	CYCLOA	19.2195		U87 1% Rep 1	CYCLOA	18.1234
U87 0.1% Rep 1	WRN	25.7193		U87 0.1% Rep 1	PARP1	24.2953		U87 0.1% Rep 1	ABL	22.918		U87 0.1% Rep 1	MSH5	31.9633		U87 0.1% Rep 1	ERCC4	25.8025		U87 0.1% Rep 1	FEN1	24.7882		U87 0.1% Rep 1	UBE2T	24.7306		U87 0.1% Rep 1	LIG4	25.7524
U87 0.1% Rep 1	WRN	25.664		U87 0.1% Rep 1	PARP1	24.4802		U87 0.1% Rep 1	ABL	22.8746		U87 0.1% Rep 1	MSH5	32.0166		U87 0.1% Rep 1	ERCC4	25.8216		U87 0.1% Rep 1	FEN1	24.7799		U87 0.1% Rep 1	UBE2T	24.6718		U87 0.1% Rep 1	LIG4	25.7656
U87 0.1% Rep 1	WRN	25.6019		U87 0.1% Rep 1	PARP1	24.436		U87 0.1% Rep 1	ABL	23.0381		U87 0.1% Rep 1	MSH5	32.0228		U87 0.1% Rep 1	ERCC4	25.8143		U87 0.1% Rep 1	FEN1	24.8849		U87 0.1% Rep 1	UBE2T	24.7118		U87 0.1% Rep 1	LIG4	25.7408
U87 0.1% Rep 1	CYCLOA	19.0742		U87 0.1% Rep 1	CYCLOA	19.0742		U87 0.1% Rep 1	CYCLOA	19.0742		U87 0.1% Rep 1	CYCLOA	19.6001		U87 0.1% Rep 1	CYCLOA	19.6001		U87 0.1% Rep 1	CYCLOA	19.6001		U87 0.1% Rep 1	CYCLOA	19.0604		U87 0.1% Rep 1	CYCLOA	17.9509
U87 0.1% Rep 1	CYCLOA	19.1091		U87 0.1% Rep 1	CYCLOA	19.1091		U87 0.1% Rep 1	CYCLOA	19.1091		U87 0.1% Rep 1	CYCLOA	19.6113		U87 0.1% Rep 1	CYCLOA	19.6113		U87 0.1% Rep 1	CYCLOA	19.6113		U87 0.1% Rep 1	CYCLOA	19.0143		U87 0.1% Rep 1	CYCLOA	17.9743
U87 0.1% Rep 1	CYCLOA	19.0901		U87 0.1% Rep 1	CYCLOA	19.0901		U87 0.1% Rep 1	CYCLOA	19.0901		U87 0.1% Rep 1	CYCLOA	19.6274		U87 0.1% Rep 1	CYCLOA	19.6274		U87 0.1% Rep 1	CYCLOA	19.6274		U87 0.1% Rep 1	CYCLOA	19.0973		U87 0.1% Rep 1	CYCLOA	17.9561
WRN Replicate 2				PARP1 Replicate 2				ABL Replicate 2				MSH5 Replicate 2				ERCC4 Replicate 2				FEN1 Replicate 2				UBE2T Replicate 2				LIG4 Replicate 2
U87 N Rep 2	WRN	24.7629		U87 N Rep 2	PARP1	23.158		U87 N Rep 2	ABL	23.889		U87 N Rep 2	MSH5	31.8121		U87 N Rep 2	ERCC4	24.6856		U87 N Rep 2	FEN1	24.6298		U87 N Rep 2	UBE2T	24.7771		U87 N Rep 2	LIG4	24.9603
U87 N Rep 2	WRN	24.7698		U87 N Rep 2	PARP1	23.1683		U87 N Rep 2	ABL	23.9205		U87 N Rep 2	MSH5	31.727		U87 N Rep 2	ERCC4	24.5272		U87 N Rep 2	FEN1	24.6356		U87 N Rep 2	UBE2T	24.7413		U87 N Rep 2	LIG4	24.7809
U87 N Rep 2	WRN	24.7329		U87 N Rep 2	PARP1	23.1415		U87 N Rep 2	ABL	23.969		U87 N Rep 2	MSH5	31.7611		U87 N Rep 2	ERCC4	24.5349		U87 N Rep 2	FEN1	24.7371		U87 N Rep 2	UBE2T	24.7276		U87 N Rep 2	LIG4	24.8645
U87 N Rep 2	CYCLOA	19.2238		U87 N Rep 2	CYCLOA	19.2238		U87 N Rep 2	CYCLOA	19.2238		U87 N Rep 2	CYCLOA	19.7561		U87 N Rep 2	CYCLOA	19.7561		U87 N Rep 2	CYCLOA	19.7561		U87 N Rep 2	CYCLOA	19.2227		U87 N Rep 2	CYCLOA	18.0977
U87 N Rep 2	CYCLOA	19.2545		U87 N Rep 2	CYCLOA	19.2545		U87 N Rep 2	CYCLOA	19.2545		U87 N Rep 2	CYCLOA	19.7533		U87 N Rep 2	CYCLOA	19.7533		U87 N Rep 2	CYCLOA	19.7533		U87 N Rep 2	CYCLOA	19.2262		U87 N Rep 2	CYCLOA	18.0513
U87 N Rep 2	CYCLOA	19.2698		U87 N Rep 2	CYCLOA	19.2698		U87 N Rep 2	CYCLOA	19.2698		U87 N Rep 2	CYCLOA	19.7274		U87 N Rep 2	CYCLOA	19.7274		U87 N Rep 2	CYCLOA	19.7274		U87 N Rep 2	CYCLOA	19.2241		U87 N Rep 2	CYCLOA	18.1408
U87 1% Rep 2	WRN	25.6643		U87 1% Rep 2	PARP1	24.2743		U87 1% Rep 2	ABL	23.2405		U87 1% Rep 2	MSH5	33.0669		U87 1% Rep 2	ERCC4	25.7428		U87 1% Rep 2	FEN1	25.726		U87 1% Rep 2	UBE2T	24.5483		U87 1% Rep 2	LIG4	25.9127
U87 1% Rep 2	WRN	25.8134		U87 1% Rep 2	PARP1	24.2901		U87 1% Rep 2	ABL	23.3268		U87 1% Rep 2	MSH5	33.276		U87 1% Rep 2	ERCC4	25.5761		U87 1% Rep 2	FEN1	25.9376		U87 1% Rep 2	UBE2T	25.883		U87 1% Rep 2	LIG4	25.9
U87 1% Rep 2	WRN	25.7936		U87 1% Rep 2	PARP1	24.3065		U87 1% Rep 2	ABL	23.4394		U87 1% Rep 2	MSH5	33.3339		U87 1% Rep 2	ERCC4	25.7017		U87 1% Rep 2	FEN1	25.7843		U87 1% Rep 2	UBE2T	25.9183		U87 1% Rep 2	LIG4	25.9331
U87 1% Rep 2	CYCLOA	19.6222		U87 1% Rep 2	CYCLOA	19.6222		U87 1% Rep 2	CYCLOA	19.6222		U87 1% Rep 2	CYCLOA	20.0938		U87 1% Rep 2	CYCLOA	20.0938		U87 1% Rep 2	CYCLOA	20.0938		U87 1% Rep 2	CYCLOA	19.628		U87 1% Rep 2	CYCLOA	18.542
U87 1% Rep 2	CYCLOA	19.6334		U87 1% Rep 2	CYCLOA	19.6334		U87 1% Rep 2	CYCLOA	19.6334		U87 1% Rep 2	CYCLOA	20.0746		U87 1% Rep 2	CYCLOA	20.0746		U87 1% Rep 2	CYCLOA	20.0746		U87 1% Rep 2	CYCLOA	19.6577		U87 1% Rep 2	CYCLOA	18.5388
U87 1% Rep 2	CYCLOA	19.6645		U87 1% Rep 2	CYCLOA	19.6645		U87 1% Rep 2	CYCLOA	19.6645		U87 1% Rep 2	CYCLOA	20.071		U87 1% Rep 2	CYCLOA	20.071		U87 1% Rep 2	CYCLOA	20.071		U87 1% Rep 2	CYCLOA	19.617		U87 1% Rep 2	CYCLOA	18.541
U87 0.1% Rep 2	WRN	26.2677		U87 0.1% Rep 2	PARP1	25.6578		U87 0.1% Rep 2	ABL	23.0482		U87 0.1% Rep 2	MSH5	32.4143		U87 0.1% Rep 2	ERCC4	26.2804		U87 0.1% Rep 2	FEN1	25.8517		U87 0.1% Rep 2	UBE2T	25.4314		U87 0.1% Rep 2	LIG4	25.8754
U87 0.1% Rep 2	WRN	26.2831		U87 0.1% Rep 2	PARP1	25.687		U87 0.1% Rep 2	ABL	23.1024		U87 0.1% Rep 2	MSH5	32.4638		U87 0.1% Rep 2	ERCC4	26.3149		U87 0.1% Rep 2	FEN1	25.904		U87 0.1% Rep 2	UBE2T	25.4576		U87 0.1% Rep 2	LIG4	25.7754
U87 0.1% Rep 2	WRN	26.209		U87 0.1% Rep 2	PARP1	25.6185		U87 0.1% Rep 2	ABL	23.0905		U87 0.1% Rep 2	MSH5	32.6976		U87 0.1% Rep 2	ERCC4	26.2664		U87 0.1% Rep 2	FEN1	25.8888		U87 0.1% Rep 2	UBE2T	25.3384		U87 0.1% Rep 2	LIG4	25.8862
U87 0.1% Rep 2	CYCLOA	19.5929		U87 0.1% Rep 2	CYCLOA	19.5929		U87 0.1% Rep 2	CYCLOA	19.5929		U87 0.1% Rep 2	CYCLOA	19.9647		U87 0.1% Rep 2	CYCLOA	19.9647		U87 0.1% Rep 2	CYCLOA	19.9647		U87 0.1% Rep 2	CYCLOA	19.5863		U87 0.1% Rep 2	CYCLOA	18.299
U87 0.1% Rep 2	CYCLOA	19.5645		U87 0.1% Rep 2	CYCLOA	19.5645		U87 0.1% Rep 2	CYCLOA	19.5645		U87 0.1% Rep 2	CYCLOA	19.9929		U87 0.1% Rep 2	CYCLOA	19.9929		U87 0.1% Rep 2	CYCLOA	19.9929		U87 0.1% Rep 2	CYCLOA	19.534		U87 0.1% Rep 2	CYCLOA	18.302
U87 0.1% Rep 2	CYCLOA	19.684		U87 0.1% Rep 2	CYCLOA	19.684		U87 0.1% Rep 2	CYCLOA	19.684		U87 0.1% Rep 2	CYCLOA	19.9792		U87 0.1% Rep 2	CYCLOA	19.9792		U87 0.1% Rep 2	CYCLOA	19.9792		U87 0.1% Rep 2	CYCLOA	19.5433		U87 0.1% Rep 2	CYCLOA	18.325
WRN Replicate 3				PARP1 Replicate 3				ABL Replicate 3				MSH5 Replicate 3				ERCC4 Replicate 3				FEN1 Replicate 3				UBE2T Replicate 3				LIG4 Replicate 3
U87 N Rep 3	WRN	24.6816		U87 N Rep 3	PARP1	22.7947		U87 N Rep 3	ABL	24.0851		U87 N Rep 3	MSH5	31.0306		U87 N Rep 3	ERCC4	24.4389		U87 N Rep 3	FEN1	23.8674		U87 N Rep 3	UBE2T	23.6654		U87 N Rep 3	LIG IV	24.749
U87 N Rep 3	WRN	24.59		U87 N Rep 3	PARP1	22.647		U87 N Rep 3	ABL	24.0736		U87 N Rep 3	MSH5	31.4374		U87 N Rep 3	ERCC4	24.4516		U87 N Rep 3	FEN1	23.8584		U87 N Rep 3	UBE2T	23.6575		U87 N Rep 3	LIG IV	24.8968
U87 N Rep 3	WRN	24.5905		U87 N Rep 3	PARP1	23.0384		U87 N Rep 3	ABL	24.2434		U87 N Rep 3	MSH5	31.203		U87 N Rep 3	ERCC4	24.5345		U87 N Rep 3	FEN1	23.975		U87 N Rep 3	UBE2T	23.6801		U87 N Rep 3	LIG IV	24.7347
U87 N Rep 3	CYCLOA	18.7324		U87 N Rep 3	CYCLOA	18.7324		U87 N Rep 3	CYCLOA	18.7324		U87 N Rep 3	CYCLOA	19.2941		U87 N Rep 3	CYCLOA	19.2941		U87 N Rep 3	CYCLOA	19.2941		U87 N Rep 3	CYCLOA	18.8001		U87 N Rep 3	cycloA	18.5307
U87 N Rep 3	CYCLOA	18.8015		U87 N Rep 3	CYCLOA	18.8015		U87 N Rep 3	CYCLOA	18.8015		U87 N Rep 3	CYCLOA	19.1909		U87 N Rep 3	CYCLOA	19.1909		U87 N Rep 3	CYCLOA	19.1909		U87 N Rep 3	CYCLOA	18.7878		U87 N Rep 3	cycloA	18.3336
U87 N Rep 3	CYCLOA	18.7799		U87 N Rep 3	CYCLOA	18.7799		U87 N Rep 3	CYCLOA	18.7799		U87 N Rep 3	CYCLOA	19.282		U87 N Rep 3	CYCLOA	19.282		U87 N Rep 3	CYCLOA	19.282		U87 N Rep 3	CYCLOA	18.7539		U87 N Rep 3	cycloA	18.5126
U87 1% Rep 3	WRN	26.1046		U87 1% Rep 3	PARP1	24.8649		U87 1% Rep 3	ABL	23.9623		U87 1% Rep 3	MSH5	33.906		U87 1% Rep 3	ERCC4	26.2186		U87 1% Rep 3	FEN1	26.1923		U87 1% Rep 3	UBE2T	25.7448		U87 1% Rep 3	LIG IV	26.1643
U87 1% Rep 3	WRN	26.0232		U87 1% Rep 3	PARP1	24.9236		U87 1% Rep 3	ABL	23.9449		U87 1% Rep 3	MSH5	33.2435		U87 1% Rep 3	ERCC4	26.1434		U87 1% Rep 3	FEN1	26.2674		U87 1% Rep 3	UBE2T	25.7741		U87 1% Rep 3	LIG IV	26.0836
U87 1% Rep 3	WRN	26.0748		U87 1% Rep 3	PARP1	24.9257		U87 1% Rep 3	ABL	24.0084		U87 1% Rep 3	MSH5	33.375		U87 1% Rep 3	ERCC4	26.207		U87 1% Rep 3	FEN1	26.2713		U87 1% Rep 3	UBE2T	25.6454		U87 1% Rep 3	LIG IV	26.3222
U87 1% Rep 3	CYCLOA	19.7412		U87 1% Rep 3	CYCLOA	19.7412		U87 1% Rep 3	CYCLOA	19.7412		U87 1% Rep 3	CYCLOA	20.187		U87 1% Rep 3	CYCLOA	20.187		U87 1% Rep 3	CYCLOA	20.187		U87 1% Rep 3	CYCLOA	19.788		U87 1% Rep 3	cycloA	19.1999
U87 1% Rep 3	CYCLOA	19.7851		U87 1% Rep 3	CYCLOA	19.7851		U87 1% Rep 3	CYCLOA	19.7851		U87 1% Rep 3	CYCLOA	20.1934		U87 1% Rep 3	CYCLOA	20.1934		U87 1% Rep 3	CYCLOA	20.1934		U87 1% Rep 3	CYCLOA	19.7503		U87 1% Rep 3	cycloA	19.1135
U87 1% Rep 3	CYCLOA	19.7186		U87 1% Rep 3	CYCLOA	19.7186		U87 1% Rep 3	CYCLOA	19.7186		U87 1% Rep 3	CYCLOA	20.3073		U87 1% Rep 3	CYCLOA	20.3073		U87 1% Rep 3	CYCLOA	20.3073		U87 1% Rep 3	CYCLOA	19.6974		U87 1% Rep 3	cycloA	18.9467
U87 0.1% Rep 3	WRN	26.1003		U87 0.1% Rep 3	PARP1	24.4533		U87 0.1% Rep 3	ABL	23.0887		U87 0.1% Rep 3	MSH5	32.6797		U87 0.1% Rep 3	ERCC4	26.0464		U87 0.1% Rep 3	FEN1	25.0749		U87 0.1% Rep 3	UBE2T	24.9752		U87 0.1% Rep 3	LIG IV	25.7835
U87 0.1% Rep 3	WRN	26.1201		U87 0.1% Rep 3	PARP1	24.3139		U87 0.1% Rep 3	ABL	23.1955		U87 0.1% Rep 3	MSH5	32.7349		U87 0.1% Rep 3	ERCC4	25.9953		U87 0.1% Rep 3	FEN1	25.0954		U87 0.1% Rep 3	UBE2T	24.9389		U87 0.1% Rep 3	LIG IV	26.7461
U87 0.1% Rep 3	WRN	26.0743		U87 0.1% Rep 3	PARP1	24.5245		U87 0.1% Rep 3	ABL	23.4302		U87 0.1% Rep 3	MSH5	32.7737		U87 0.1% Rep 3	ERCC4	26.0332		U87 0.1% Rep 3	FEN1	25.0975		U87 0.1% Rep 3	UBE2T	24.9735		U87 0.1% Rep 3	LIG IV	26.7081
U87 0.1% Rep 3	CYCLOA	19.2545		U87 0.1% Rep 3	CYCLOA	19.2545		U87 0.1% Rep 3	CYCLOA	19.2545		U87 0.1% Rep 3	CYCLOA	19.8033		U87 0.1% Rep 3	CYCLOA	19.8033		U87 0.1% Rep 3	CYCLOA	19.8033		U87 0.1% Rep 3	CYCLOA	19.247		U87 0.1% Rep 3	cycloA	18.9081
U87 0.1% Rep 3	CYCLOA	19.4547		U87 0.1% Rep 3	CYCLOA	19.4547		U87 0.1% Rep 3	CYCLOA	19.4547		U87 0.1% Rep 3	CYCLOA	19.8307		U87 0.1% Rep 3	CYCLOA	19.8307		U87 0.1% Rep 3	CYCLOA	19.8307		U87 0.1% Rep 3	CYCLOA	19.4573		U87 0.1% Rep 3	cycloA	19.0225
												U87 0.1% Rep 3	CYCLOA	19.8185		U87 0.1% Rep 3	CYCLOA	19.8185		U87 0.1% Rep 3	CYCLOA	19.8185		U87 0.1% Rep 3	CYCLOA	19.2565		U87 0.1% Rep 3	cycloA	18.9755

## Sheet: Figure S2 D566
D566				D566				D566				D566				D566				D566				D566				D566
WRN Replicate 1				PARP1 Replicate 1				ABL Replicate 1				MSH5 Replicate 1				ERCC4 Replicate 1				FEN1 Replicate 1				UBE2T Replicate 1				LIG4 Replicate 1
D566 N rep 1	WRN	24.3016		D566 N rep 1	PARP1	22.0799		D566 N rep 1	ABL	24.2407		D566 N rep 1	MSH5	29.5424		D566 N rep 1	ERCC4	23.9558		D566 N rep 1	FEN1	24.5916		D566 N rep 1	UBE2T	23.5851		D566 N rep 1	LIG4	26.508
D566 N rep 1	WRN	24.2342		D566 N rep 1	PARP1	22.1099		D566 N rep 1	ABL	24.4374		D566 N rep 1	MSH5	29.2431		D566 N rep 1	ERCC4	23.9797		D566 N rep 1	FEN1	24.599		D566 N rep 1	UBE2T	23.5337		D566 N rep 1	LIG4	26.275
D566 N rep 1	WRN	24.1802		D566 N rep 1	PARP1	22.1214		D566 N rep 1	ABL	24.5467		D566 N rep 1	MSH5	29.3199		D566 N rep 1	ERCC4	24.0104		D566 N rep 1	FEN1	24.7626		D566 N rep 1	UBE2T	23.6039		D566 N rep 1	LIG4	26.2822
D566 N rep 1	CYCLOA	18.1306		D566 N rep 1	CYCLOA	18.1306		D566 N rep 1	CYCLOA	18.1306		D566 N rep 1	CYCLOA	18.6376		D566 N rep 1	CYCLOA	18.6376		D566 N rep 1	CYCLOA	18.6376		D566 N rep 1	CYCLOA	18.2843		D566 N rep 1	CYCLOA	17.0971
D566 N rep 1	CYCLOA	18.317		D566 N rep 1	CYCLOA	18.317		D566 N rep 1	CYCLOA	18.317		D566 N rep 1	CYCLOA	18.837		D566 N rep 1	CYCLOA	18.837		D566 N rep 1	CYCLOA	18.837		D566 N rep 1	CYCLOA	18.17		D566 N rep 1	CYCLOA	17.031
D566 N rep 1	CYCLOA	18.218		D566 N rep 1	CYCLOA	18.218		D566 N rep 1	CYCLOA	18.218		D566 N rep 1	CYCLOA	18.6656		D566 N rep 1	CYCLOA	18.6656		D566 N rep 1	CYCLOA	18.6656		D566 N rep 1	CYCLOA	18.2378		D566 N rep 1	CYCLOA	17.0523
D566 1% rep 1	WRN	25.2429		D566 1% rep 1	PARP1	22.7427		D566 1% rep 1	ABL	23.7622		D566 1% rep 1	MSH5	30.8772		D566 1% rep 1	ERCC4	25.0788		D566 1% rep 1	FEN1	24.7889		D566 1% rep 1	UBE2T	23.8565		D566 1% rep 1	LIG4	27.6307
D566 1% rep 1	WRN	25.1499		D566 1% rep 1	PARP1	22.7556		D566 1% rep 1	ABL	23.6974		D566 1% rep 1	MSH5	30.8145		D566 1% rep 1	ERCC4	25.1396		D566 1% rep 1	FEN1	24.7558		D566 1% rep 1	UBE2T	23.8969		D566 1% rep 1	LIG4	27.5987
D566 1% rep 1	WRN	25.2036		D566 1% rep 1	PARP1	22.763		D566 1% rep 1	ABL	23.7855		D566 1% rep 1	MSH5	30.8009		D566 1% rep 1	ERCC4	25.1257		D566 1% rep 1	FEN1	24.8726		D566 1% rep 1	UBE2T	23.9001		D566 1% rep 1	LIG4	27.6276
D566 1% rep 1	CYCLOA	18.5743		D566 1% rep 1	CYCLOA	18.5743		D566 1% rep 1	CYCLOA	18.5743		D566 1% rep 1	CYCLOA	18.9227		D566 1% rep 1	CYCLOA	18.9227		D566 1% rep 1	CYCLOA	18.9227		D566 1% rep 1	CYCLOA	18.5806		D566 1% rep 1	CYCLOA	17.486
D566 1% rep 1	CYCLOA	18.5339		D566 1% rep 1	CYCLOA	18.5339		D566 1% rep 1	CYCLOA	18.5339		D566 1% rep 1	CYCLOA	19.0762		D566 1% rep 1	CYCLOA	19.0762		D566 1% rep 1	CYCLOA	19.0762		D566 1% rep 1	CYCLOA	18.6452		D566 1% rep 1	CYCLOA	17.4475
D566 1% rep 1	CYCLOA	18.5504		D566 1% rep 1	CYCLOA	18.5504		D566 1% rep 1	CYCLOA	18.5504		D566 1% rep 1	CYCLOA	19.0556		D566 1% rep 1	CYCLOA	19.0556		D566 1% rep 1	CYCLOA	19.0556		D566 1% rep 1	CYCLOA	18.5916		D566 1% rep 1	CYCLOA	17.4627
D566 0.1% rep 1	WRN	28.3363		D566 0.1% rep 1	PARP1	25.131		D566 0.1% rep 1	ABL	24.8986		D566 0.1% rep 1	MSH5	33.1308		D566 0.1% rep 1	ERCC4	26.7166		D566 0.1% rep 1	FEN1	26.4789		D566 0.1% rep 1	UBE2T	26.5278		D566 0.1% rep 1	LIG4	29.0268
D566 0.1% rep 1	WRN	28.2481		D566 0.1% rep 1	PARP1	25.1452		D566 0.1% rep 1	ABL	25.0111		D566 0.1% rep 1	MSH5	33.3561		D566 0.1% rep 1	ERCC4	26.7257		D566 0.1% rep 1	FEN1	26.5024		D566 0.1% rep 1	UBE2T	26.6136		D566 0.1% rep 1	LIG4	28.9714
D566 0.1% rep 1	WRN	28.2067		D566 0.1% rep 1	PARP1	25.1107		D566 0.1% rep 1	ABL	25.2497		D566 0.1% rep 1	MSH5	33.0021		D566 0.1% rep 1	ERCC4	26.7315		D566 0.1% rep 1	FEN1	26.5897		D566 0.1% rep 1	UBE2T	26.527		D566 0.1% rep 1	LIG4	29.01
D566 0.1% rep 1	CYCLOA	19.9694		D566 0.1% rep 1	CYCLOA	19.9694		D566 0.1% rep 1	CYCLOA	19.9694		D566 0.1% rep 1	CYCLOA	20.553		D566 0.1% rep 1	CYCLOA	20.553		D566 0.1% rep 1	CYCLOA	20.553		D566 0.1% rep 1	CYCLOA	20.0521		D566 0.1% rep 1	CYCLOA	18.9632
D566 0.1% rep 1	CYCLOA	20.0217		D566 0.1% rep 1	CYCLOA	20.0217		D566 0.1% rep 1	CYCLOA	20.0217		D566 0.1% rep 1	CYCLOA	20.643		D566 0.1% rep 1	CYCLOA	20.643		D566 0.1% rep 1	CYCLOA	20.643		D566 0.1% rep 1	CYCLOA	20.0313		D566 0.1% rep 1	CYCLOA	18.9677
D566 0.1% rep 1	CYCLOA	20.0202		D566 0.1% rep 1	CYCLOA	20.0202		D566 0.1% rep 1	CYCLOA	20.0202		D566 0.1% rep 1	CYCLOA	20.5458		D566 0.1% rep 1	CYCLOA	20.5458		D566 0.1% rep 1	CYCLOA	20.5458		D566 0.1% rep 1	CYCLOA	20.0775		D566 0.1% rep 1	CYCLOA	18.8988
WRN Replicate 2				PARP1 Replicate 2				ABL Replicate 2				MSH5 Replicate 2				ERCC4 Replicate 2				FEN1 Replicate 2				UBE2T Replicate 2				LIG4 Replicate 2
D566 N rep 2	WRN	24.9114		D566 N rep 2	PARP1	22.8415		D566 N rep 2	ABL	25.2505		D566 N rep 2	MSH5	30.8163		D566 N rep 2	ERCC4	24.8083		D566 N rep 2	FEN1	25.8024		D566 N rep 2	UBE2T	24.7561		D566 N rep 2	LIG4	27.0915
D566 N rep 2	WRN	24.9846		D566 N rep 2	PARP1	22.8392		D566 N rep 2	ABL	25.3011		D566 N rep 2	MSH5	30.7268		D566 N rep 2	ERCC4	24.7942		D566 N rep 2	FEN1	25.7654		D566 N rep 2	UBE2T	24.7871		D566 N rep 2	LIG4	27.0117
D566 N rep 2	WRN	24.8896		D566 N rep 2	PARP1	22.8139		D566 N rep 2	ABL	25.4866		D566 N rep 2	MSH5	30.5357		D566 N rep 2	ERCC4	24.864		D566 N rep 2	FEN1	25.851		D566 N rep 2	UBE2T	24.7439		D566 N rep 2	LIG4	27.0639
D566 N rep 2	CYCLOA	19.1431		D566 N rep 2	CYCLOA	19.1431		D566 N rep 2	CYCLOA	19.1431		D566 N rep 2	CYCLOA	19.7085		D566 N rep 2	CYCLOA	19.7085		D566 N rep 2	CYCLOA	19.7085		D566 N rep 2	CYCLOA	19.1444		D566 N rep 2	CYCLOA	17.886
D566 N rep 2	CYCLOA	19.0981		D566 N rep 2	CYCLOA	19.0981		D566 N rep 2	CYCLOA	19.0981		D566 N rep 2	CYCLOA	19.6439		D566 N rep 2	CYCLOA	19.6439		D566 N rep 2	CYCLOA	19.6439		D566 N rep 2	CYCLOA	19.1486		D566 N rep 2	CYCLOA	17.918
D566 N rep 2	CYCLOA	19.1522		D566 N rep 2	CYCLOA	19.1522		D566 N rep 2	CYCLOA	19.1522		D566 N rep 2	CYCLOA	19.6844		D566 N rep 2	CYCLOA	19.6844		D566 N rep 2	CYCLOA	19.6844		D566 N rep 2	CYCLOA	19.0586		D566 N rep 2	CYCLOA	17.9545
D566 1% rep 2	WRN	25.8256		D566 1% rep 2	PARP1	23.5033		D566 1% rep 2	ABL	24.4247		D566 1% rep 2	MSH5	31.6696		D566 1% rep 2	ERCC4	25.5599		D566 1% rep 2	FEN1	25.7131		D566 1% rep 2	UBE2T	24.9767		D566 1% rep 2	LIG4	27.7851
D566 1% rep 2	WRN	25.7862		D566 1% rep 2	PARP1	23.4396		D566 1% rep 2	ABL	24.444		D566 1% rep 2	MSH5	31.5523		D566 1% rep 2	ERCC4	25.5479		D566 1% rep 2	FEN1	25.7443		D566 1% rep 2	UBE2T	24.9241		D566 1% rep 2	LIG4	27.8593
D566 1% rep 2	WRN	25.7472		D566 1% rep 2	PARP1	23.3445		D566 1% rep 2	ABL	24.4863		D566 1% rep 2	MSH5	31.6115		D566 1% rep 2	ERCC4	25.511		D566 1% rep 2	FEN1	25.7718		D566 1% rep 2	UBE2T	24.9585		D566 1% rep 2	LIG4	27.8045
D566 1% rep 2	CYCLOA	19.1667		D566 1% rep 2	CYCLOA	19.1667		D566 1% rep 2	CYCLOA	19.1667		D566 1% rep 2	CYCLOA	18.8234		D566 1% rep 2	CYCLOA	18.8234		D566 1% rep 2	CYCLOA	18.8234		D566 1% rep 2	CYCLOA	19.1489		D566 1% rep 2	CYCLOA	17.9401
D566 1% rep 2	CYCLOA	19.1773		D566 1% rep 2	CYCLOA	19.1773		D566 1% rep 2	CYCLOA	19.1773		D566 1% rep 2	CYCLOA	18.7801		D566 1% rep 2	CYCLOA	18.7801		D566 1% rep 2	CYCLOA	18.7801		D566 1% rep 2	CYCLOA	19.1709		D566 1% rep 2	CYCLOA	18.0168
D566 1% rep 2	CYCLOA	19.1626		D566 1% rep 2	CYCLOA	19.1626		D566 1% rep 2	CYCLOA	19.1626		D566 1% rep 2	CYCLOA	18.7982		D566 1% rep 2	CYCLOA	18.7982		D566 1% rep 2	CYCLOA	18.7982		D566 1% rep 2	CYCLOA	19.2211		D566 1% rep 2	CYCLOA	18.0086
D566 0.1% rep 2	WRN	26.9391		D566 0.1% rep 2	PARP1	24.571		D566 0.1% rep 2	ABL	23.8534		D566 0.1% rep 2	MSH5	32.7895		D566 0.1% rep 2	ERCC4	26.7512		D566 0.1% rep 2	FEN1	27.1361		D566 0.1% rep 2	UBE2T	26.1788		D566 0.1% rep 2	LIG4	29.4818
D566 0.1% rep 2	WRN	26.9443		D566 0.1% rep 2	PARP1	24.5652		D566 0.1% rep 2	ABL	23.9181		D566 0.1% rep 2	MSH5	32.7958		D566 0.1% rep 2	ERCC4	26.7985		D566 0.1% rep 2	FEN1	27.2585		D566 0.1% rep 2	UBE2T	26.2118		D566 0.1% rep 2	LIG4	29.2311
D566 0.1% rep 2	WRN	27.0643		D566 0.1% rep 2	PARP1	24.5573		D566 0.1% rep 2	ABL	23.9559		D566 0.1% rep 2	MSH5	32.8154		D566 0.1% rep 2	ERCC4	26.8283		D566 0.1% rep 2	FEN1	27.2771		D566 0.1% rep 2	UBE2T	26.2284		D566 0.1% rep 2	LIG4	29.4999
D566 0.1% rep 2	CYCLOA	19.1946		D566 0.1% rep 2	CYCLOA	19.1946		D566 0.1% rep 2	CYCLOA	19.1946		D566 0.1% rep 2	CYCLOA	19.7727		D566 0.1% rep 2	CYCLOA	19.7727		D566 0.1% rep 2	CYCLOA	19.7727		D566 0.1% rep 2	CYCLOA	19.2707		D566 0.1% rep 2	CYCLOA	18.0478
D566 0.1% rep 2	CYCLOA	19.3311		D566 0.1% rep 2	CYCLOA	19.3311		D566 0.1% rep 2	CYCLOA	19.3311														D566 0.1% rep 2	CYCLOA	19.2799		D566 0.1% rep 2	CYCLOA	18.0354
D566 0.1% rep 2	CYCLOA	19.2477		D566 0.1% rep 2	CYCLOA	19.2477		D566 0.1% rep 2	CYCLOA	19.2477														D566 0.1% rep 2	CYCLOA	19.3099		D566 0.1% rep 2	CYCLOA	18.0593
WRN Replicate 3				PARP1 Replicate 3				ABL Replicate 3				MSH5 Replicate 3				ERCC4 Replicate 3				FEN1 Replicate 3				UBE2T Replicate 3				LIG4 Replicate 3
D566 N rep 3	WRN	24.6207		D566 N rep 3	PARP1	22.4253		D566 N rep 3	ABL	24.7657		D566 N rep 3	MSH5	30.0004		D566 N rep 3	ERCC4	24.1061		D566 N rep 3	FEN1	25.2412		D566 N rep 3	UBE2T	24.9159		D566 N rep 3	LIG4	26.9908
D566 N rep 3	WRN	24.6077		D566 N rep 3	PARP1	22.4199		D566 N rep 3	ABL	24.7902		D566 N rep 3	MSH5	29.8479		D566 N rep 3	ERCC4	24.1645		D566 N rep 3	FEN1	25.2649		D566 N rep 3	UBE2T	24.2887		D566 N rep 3	LIG4	26.9168
D566 N rep 3	WRN	24.5206		D566 N rep 3	PARP1	22.5414		D566 N rep 3	ABL	24.8662		D566 N rep 3	MSH5	29.871		D566 N rep 3	ERCC4	24.1726		D566 N rep 3	FEN1	25.3014		D566 N rep 3	UBE2T	24.2286		D566 N rep 3	LIG4	26.8767
D566 N rep 3	CYCLOA	18.2959		D566 N rep 3	CYCLOA	18.2959		D566 N rep 3	CYCLOA	18.2959		D566 N rep 3	CYCLOA	18.8677		D566 N rep 3	CYCLOA	18.8677		D566 N rep 3	CYCLOA	18.8677		D566 N rep 3	CYCLOA	18.322		D566 N rep 3	CYCLOA	18.0301
D566 N rep 3	CYCLOA	17.8258		D566 N rep 3	CYCLOA	17.8258		D566 N rep 3	CYCLOA	17.8258		D566 N rep 3	CYCLOA	18.8277		D566 N rep 3	CYCLOA	18.8277		D566 N rep 3	CYCLOA	18.8277		D566 N rep 3	CYCLOA	18.3065		D566 N rep 3	CYCLOA	18.0953
D566 N rep 3	CYCLOA	18.4178		D566 N rep 3	CYCLOA	18.4178		D566 N rep 3	CYCLOA	18.4178		D566 N rep 3	CYCLOA	18.8035		D566 N rep 3	CYCLOA	18.8035		D566 N rep 3	CYCLOA	18.8035		D566 N rep 3	CYCLOA	18.5706		D566 N rep 3	CYCLOA	17.9362
D566 1% rep 3	WRN	25.9419		D566 1% rep 3	PARP1	23.7627		D566 N rep 3	ABL	23.7841		D566 N rep 3	MSH5	32.0302		D566 N rep 3	ERCC4	25.2822		D566 N rep 3	FEN1	25.907		D566 N rep 3	UBE2T	25.1102		D566 N rep 3	LIG4	28.5842
D566 1% rep 3	WRN	25.7923		D566 1% rep 3	PARP1	23.7568		D566 1% rep 3	ABL	23.8284		D566 1% rep 3	MSH5	31.8966		D566 1% rep 3	ERCC4	25.2744		D566 1% rep 3	FEN1	25.8286		D566 1% rep 3	UBE2T	25.1409		D566 1% rep 3	LIG4	28.748
D566 1% rep 3	WRN	25.9546		D566 1% rep 3	PARP1	23.8063		D566 1% rep 3	ABL	23.8945		D566 1% rep 3	MSH5	31.8802		D566 1% rep 3	ERCC4	25.4824		D566 1% rep 3	FEN1	25.8811		D566 1% rep 3	UBE2T	25.1023		D566 1% rep 3	LIG4	28.6591
D566 1% rep 3	CYCLOA	18.6079		D566 1% rep 3	CYCLOA	18.6079		D566 1% rep 3	CYCLOA	18.6079		D566 1% rep 3	CYCLOA	19.085		D566 1% rep 3	CYCLOA	19.085		D566 1% rep 3	CYCLOA	19.085		D566 1% rep 3	CYCLOA	18.6007		D566 1% rep 3	CYCLOA	18.2598
D566 1% rep 3	CYCLOA	18.6396		D566 1% rep 3	CYCLOA	18.6396		D566 1% rep 3	CYCLOA	18.6396		D566 1% rep 3	CYCLOA	19.0769		D566 1% rep 3	CYCLOA	19.0769		D566 1% rep 3	CYCLOA	19.0769		D566 1% rep 3	CYCLOA	18.6743		D566 1% rep 3	CYCLOA	18.1879
D566 1% rep 3	CYCLOA	18.6444		D566 1% rep 3	CYCLOA	18.6444		D566 1% rep 3	CYCLOA	18.6444		D566 1% rep 3	CYCLOA	19.0571		D566 1% rep 3	CYCLOA	19.0571		D566 1% rep 3	CYCLOA	19.0571		D566 1% rep 3	CYCLOA	18.6326		D566 1% rep 3	CYCLOA	18.3194
D566 0.1% rep 3	WRN	27.1662		D566 0.1% rep 3	PARP1	24.7903		D566 1% rep 3	ABL	23.5742		D566 1% rep 3	MSH5	33.3133		D566 1% rep 3	ERCC4	26.5477		D566 1% rep 3	FEN1	27.1285		D566 1% rep 3	UBE2T	26.3182		D566 1% rep 3	LIG4	29.8855
D566 0.1% rep 3	WRN	27.0723		D566 0.1% rep 3	PARP1	24.8009		D566 0.1% rep 3	ABL	23.6557		D566 0.1% rep 3	MSH5	33.031		D566 0.1% rep 3	ERCC4	26.4929		D566 0.1% rep 3	FEN1	27.151		D566 0.1% rep 3	UBE2T	26.3025		D566 0.1% rep 3	LIG4	30.0268
D566 0.1% rep 3	WRN	27.0017		D566 0.1% rep 3	PARP1	24.7983		D566 0.1% rep 3	ABL	23.8173		D566 0.1% rep 3	MSH5	33.0831		D566 0.1% rep 3	ERCC4	26.5265		D566 0.1% rep 3	FEN1	27.2876		D566 0.1% rep 3	UBE2T	26.3212		D566 0.1% rep 3	LIG4	29.8211
D566 0.1% rep 3	CYCLOA	18.8833		D566 0.1% rep 3	CYCLOA	18.8833		D566 0.1% rep 3	CYCLOA	18.8833		D566 0.1% rep 3	CYCLOA	19.4374		D566 0.1% rep 3	CYCLOA	19.4374		D566 0.1% rep 3	CYCLOA	19.4374		D566 0.1% rep 3	CYCLOA	19.0629		D566 0.1% rep 3	CYCLOA	18.1963
D566 0.1% rep 3	CYCLOA	18.9132		D566 0.1% rep 3	CYCLOA	18.9132		D566 0.1% rep 3	CYCLOA	18.9132		D566 0.1% rep 3	CYCLOA	19.3045		D566 0.1% rep 3	CYCLOA	19.3045		D566 0.1% rep 3	CYCLOA	19.3045		D566 0.1% rep 3	CYCLOA	18.829		D566 0.1% rep 3	CYCLOA	18.0257
D566 0.1% rep 3	CYCLOA	18.9177		D566 0.1% rep 3	CYCLOA	18.9177		D566 0.1% rep 3	CYCLOA	18.9177		D566 0.1% rep 3	CYCLOA	19.299		D566 0.1% rep 3	CYCLOA	19.299		D566 0.1% rep 3	CYCLOA	19.299		D566 0.1% rep 3	CYCLOA	18.8531		D566 0.1% rep 3	CYCLOA	18.2171
D566 0.1% rep 3	CYCLOA	19.7289		D566 0.1% rep 3	CYCLOA	19.7289		D566 0.1% rep 3	CYCLOA	19.7289

## Sheet: Figure S2 U251
U251				U251				U251				U251				U251				U251				U251				U251
WRN Replicate 1				PARP1 Replicate 1				ABL Replicate 1				MSH5 Replicate 1				ERCC4 Replicate 1				FEN1 Replicate 1				UBE2T Replicate 1				LIG4 Replicate 1
U251 N rep 1	WRN	26.7388		U251 N rep 1	PARP1	23.0309		U251 N rep 1	CYCLOA	20.0664		U251 N rep 1	MSH5	31.9063		U251 N rep 1	ERCC4	26.7311		U251 N rep 1	FEN1	25.3095		U251 N rep 1	CYCLOA	20.0664		U251 N rep 1	LIG4	26.908
U251 N rep 1	WRN	26.6121		U251 N rep 1	PARP1	23.0918		U251 N rep 1	CYCLOA	20.038		U251 N rep 1	MSH5	31.8025		U251 N rep 1	ERCC4	26.9169		U251 N rep 1	FEN1	25.2414		U251 N rep 1	CYCLOA	20.038		U251 N rep 1	LIG4	26.9152
U251 N rep 1	WRN	26.6981		U251 N rep 1	PARP1	23.0747		U251 N rep 1	CYCLOA	20.1589		U251 N rep 1	MSH5	31.6842		U251 N rep 1	ERCC4	26.8259		U251 N rep 1	FEN1	25.3004		U251 N rep 1	CYCLOA	20.1589		U251 N rep 1	LIG4	26.9731
U251 N rep 1	CYCLOA	20.0801		U251 N rep 1	CYCLOA	20.0801		U251 1% rep 1	CYCLOA	19.7038		U251 N rep 1	CYCLOA	20.5384		U251 N rep 1	CYCLOA	20.5384		U251 N rep 1	CYCLOA	20.5384		U251 1% rep 1	CYCLOA	19.7038		U251 1% rep 1	CYCLOA	18.9188
U251 N rep 1	CYCLOA	19.9991		U251 N rep 1	CYCLOA	19.9991		U251 1% rep 1	CYCLOA	19.5656		U251 N rep 1	CYCLOA	20.5614		U251 N rep 1	CYCLOA	20.5614		U251 N rep 1	CYCLOA	20.5614		U251 1% rep 1	CYCLOA	19.5656		U251 1% rep 1	CYCLOA	18.8827
U251 N rep 1	CYCLOA	20.1171		U251 N rep 1	CYCLOA	20.1171		U251 1% rep 1	CYCLOA	19.8296		U251 N rep 1	CYCLOA	20.6666		U251 N rep 1	CYCLOA	20.6666		U251 N rep 1	CYCLOA	20.6666		U251 1% rep 1	CYCLOA	19.8296		U251 1% rep 1	CYCLOA	18.8887
U251 1% rep 1	WRN	27.4872		U251 1% rep 1	PARP1	23.5674		U251 0.1% rep 1	CYCLOA	19.1705		U251 1% rep 1	MSH5	32.4187		U251 1% rep 1	ERCC4	27.6353		U251 1% rep 1	FEN1	25.9926		U251 0.1% rep 1	CYCLOA	19.1705		U251 0.1% rep 1	LIG4	27.3084
U251 1% rep 1	WRN	27.2911		U251 1% rep 1	PARP1	23.5664		U251 0.1% rep 1	CYCLOA	19.2897		U251 1% rep 1	MSH5	32.1761		U251 1% rep 1	ERCC4	27.6637		U251 1% rep 1	FEN1	26.1499		U251 0.1% rep 1	CYCLOA	19.2897		U251 0.1% rep 1	LIG4	27.5841
U251 1% rep 1	WRN	27.4305		U251 1% rep 1	PARP1	23.5852		U251 0.1% rep 1	CYCLOA	19.3096		U251 1% rep 1	MSH5	32.063		U251 1% rep 1	ERCC4	27.7392		U251 1% rep 1	FEN1	26.207		U251 0.1% rep 1	CYCLOA	19.3096		U251 0.1% rep 1	LIG4	27.5499
U251 1% rep 1	CYCLOA	19.8975		U251 1% rep 1	CYCLOA	19.8975		U251 N rep 1	ABL	28.0285		U251 1% rep 1	CYCLOA	20.476		U251 1% rep 1	CYCLOA	20.476		U251 1% rep 1	CYCLOA	20.476		U251 N rep 1	UBE2T	24.8734		U251 N rep 1	CYCLOA	18.802
U251 1% rep 1	CYCLOA	19.9656		U251 1% rep 1	CYCLOA	19.9656		U251 N rep 1	ABL	28.1278		U251 1% rep 1	CYCLOA	20.4805		U251 1% rep 1	CYCLOA	20.4805		U251 1% rep 1	CYCLOA	20.4805		U251 N rep 1	UBE2T	24.7596		U251 N rep 1	CYCLOA	18.7718
U251 1% rep 1	CYCLOA	19.9045		U251 1% rep 1	CYCLOA	19.9045		U251 N rep 1	ABL	28.438		U251 1% rep 1	CYCLOA	20.4858		U251 1% rep 1	CYCLOA	20.4858		U251 1% rep 1	CYCLOA	20.4858		U251 N rep 1	UBE2T	24.8923		U251 N rep 1	CYCLOA	18.7484
U251 0.1% rep 1	WRN	28.2725		U251 0.1% rep 1	PARP1	24.6915		U251 1% rep 1	ABL	25.8099		U251 0.1% rep 1	MSH5	33.7039		U251 0.1% rep 1	ERCC4	28.5768		U251 0.1% rep 1	FEN1	26.5778		U251 1% rep 1	UBE2T	25.3155		U251 1% rep 1	LIG4	28.7466
U251 0.1% rep 1	WRN	28.1737		U251 0.1% rep 1	PARP1	24.6999		U251 1% rep 1	ABL	25.8617		U251 0.1% rep 1	MSH5	33.4342		U251 0.1% rep 1	ERCC4	28.8704		U251 0.1% rep 1	FEN1	26.6406		U251 1% rep 1	UBE2T	25.2539		U251 1% rep 1	LIG4	28.584
U251 0.1% rep 1	WRN	28.1363		U251 0.1% rep 1	PARP1	24.7158		U251 1% rep 1	ABL	25.8491		U251 0.1% rep 1	MSH5	33.4999		U251 0.1% rep 1	ERCC4	28.8117		U251 0.1% rep 1	FEN1	26.6591		U251 1% rep 1	UBE2T	25.2993		U251 1% rep 1	LIG4	28.7716
U251 0.1% rep 1	CYCLOA	20.7874		U251 0.1% rep 1	CYCLOA	20.7874		U251 0.1% rep 1	ABL	26.4427		U251 0.1% rep 1	CYCLOA	21.297		U251 0.1% rep 1	CYCLOA	21.297		U251 0.1% rep 1	CYCLOA	21.297		U251 0.1% rep 1	UBE2T	24.1205		U251 0.1% rep 1	CYCLOA	19.684
U251 0.1% rep 1	CYCLOA	20.8147		U251 0.1% rep 1	CYCLOA	20.8147		U251 0.1% rep 1	ABL	26.8812		U251 0.1% rep 1	CYCLOA	21.2858		U251 0.1% rep 1	CYCLOA	21.2858		U251 0.1% rep 1	CYCLOA	21.2858		U251 0.1% rep 1	UBE2T	24.1122		U251 0.1% rep 1	CYCLOA	19.6616
U251 0.1% rep 1	CYCLOA	20.7223		U251 0.1% rep 1	CYCLOA	20.7223		U251 0.1% rep 1	ABL	26.5065		U251 0.1% rep 1	CYCLOA	21.4222		U251 0.1% rep 1	CYCLOA	21.4222		U251 0.1% rep 1	CYCLOA	21.4222		U251 0.1% rep 1	UBE2T	24.1015		U251 0.1% rep 1	CYCLOA	19.6978
WRN Replicate 2				PARP1 Replicate 2				ABL Replicate 2				MSH5 Replicate 2				ERCC4 Replicate 2				FEN1 Replicate 2				UBE2T Replicate 2				LIG4 Replicate 2
U251 N rep 2	WRN	26.1537		U251 N rep 2	PARP1	22.9886		U251 N rep 2	ABL	27.6825		U251 N rep 2	MSH5	31.4874		U251 N rep 2	ERCC4	26.2283		U251 N rep 2	FEN1	25.0126		U251 N rep 2	UBE2T	24.8691		U251 N rep 2	CYCLOA	18.2714
U251 N rep 2	WRN	25.9724		U251 N rep 2	PARP1	22.999		U251 N rep 2	ABL	27.6773		U251 N rep 2	MSH5	31.2251		U251 N rep 2	ERCC4	26.4706		U251 N rep 2	FEN1	25.0146		U251 N rep 2	UBE2T	24.7953		U251 N rep 2	CYCLOA	18.2776
U251 N rep 2	WRN	26.052		U251 N rep 2	PARP1	23.008		U251 N rep 2	ABL	27.7318		U251 N rep 2	MSH5	31.1529		U251 N rep 2	ERCC4	26.5663		U251 N rep 2	FEN1	25.1004		U251 N rep 2	UBE2T	24.7687		U251 N rep 2	CYCLOA	18.291
U251 N rep 2	CYCLOA	19.5244		U251 N rep 2	CYCLOA	19.5244		U251 N rep 2	CYCLOA	20.0801		U251 N rep 2	CYCLOA	19.9664		U251 N rep 2	CYCLOA	19.9664		U251 N rep 2	CYCLOA	19.9664		U251 N rep 2	CYCLOA	20.0683		U251 N rep 2	LIG4	26.5142
U251 N rep 2	CYCLOA	19.5302		U251 N rep 2	CYCLOA	19.5302		U251 N rep 2	CYCLOA	19.9991		U251 N rep 2	CYCLOA	20.0216		U251 N rep 2	CYCLOA	20.0216		U251 N rep 2	CYCLOA	20.0216		U251 N rep 2	CYCLOA	19.9709		U251 N rep 2	LIG4	26.544
U251 N rep 2	CYCLOA	19.5418		U251 N rep 2	CYCLOA	19.5418		U251 N rep 2	CYCLOA	20.1171		U251 N rep 2	CYCLOA	20.0147		U251 N rep 2	CYCLOA	20.0147		U251 N rep 2	CYCLOA	20.0147		U251 N rep 2	CYCLOA	20.0252		U251 N rep 2	LIG4	26.5467
U251 1% rep 2	WRN	27.4717		U251 1% rep 2	PARP1	24.2879		U251 1% rep 2	ABL	26.1457		U251 1% rep 2	MSH5	32.6129		U251 1% rep 2	ERCC4	27.6821		U251 1% rep 2	FEN1	26.7275		U251 1% rep 2	UBE2T	25.6487		U251 1% rep 2	CYCLOA	19.0665
U251 1% rep 2	WRN	27.2788		U251 1% rep 2	PARP1	24.5216		U251 1% rep 2	ABL	26.1717		U251 1% rep 2	MSH5	32.626		U251 1% rep 2	ERCC4	27.5717		U251 1% rep 2	FEN1	26.7323		U251 1% rep 2	UBE2T	25.6472		U251 1% rep 2	CYCLOA	19.0357
U251 1% rep 2	WRN	27.1937		U251 1% rep 2	PARP1	24.4818		U251 1% rep 2	ABL	26.1784		U251 1% rep 2	MSH5	32.6755		U251 1% rep 2	ERCC4	27.5873		U251 1% rep 2	FEN1	26.8264		U251 1% rep 2	UBE2T	25.7505		U251 1% rep 2	CYCLOA	19.0173
U251 1% rep 2	CYCLOA	20.2154		U251 1% rep 2	CYCLOA	20.2154		U251 1% rep 2	CYCLOA	19.8975		U251 1% rep 2	CYCLOA	20.7242		U251 1% rep 2	CYCLOA	20.7242		U251 1% rep 2	CYCLOA	20.7242		U251 1% rep 2	CYCLOA	19.955		U251 1% rep 2	LIG4	27.614
U251 1% rep 2	CYCLOA	20.2323		U251 1% rep 2	CYCLOA	20.2323		U251 1% rep 2	CYCLOA	19.9656		U251 1% rep 2	CYCLOA	20.7826		U251 1% rep 2	CYCLOA	20.7826		U251 1% rep 2	CYCLOA	20.7826		U251 1% rep 2	CYCLOA	19.9305		U251 1% rep 2	LIG4	27.5765
U251 1% rep 2	CYCLOA	20.2106		U251 1% rep 2	CYCLOA	20.2106		U251 1% rep 2	CYCLOA	19.9045		U251 1% rep 2	CYCLOA	20.8004		U251 1% rep 2	CYCLOA	20.8004		U251 1% rep 2	CYCLOA	20.8004		U251 1% rep 2	CYCLOA	19.985		U251 1% rep 2	LIG4	27.6779
U251 0.1% rep 2	WRN	27.9017		U251 0.1% rep 2	PARP1	24.0483		U251 0.1% rep 2	ABL	27.4417		U251 0.1% rep 2	MSH5	30.987		U251 0.1% rep 2	ERCC4	29.0585		U251 0.1% rep 2	FEN1	26.2723		U251 0.1% rep 2	UBE2T	25.7168		U251 0.1% rep 2	CYCLOA	18.4913
U251 0.1% rep 2	WRN	27.7726		U251 0.1% rep 2	PARP1	23.7701		U251 0.1% rep 2	ABL	27.5334		U251 0.1% rep 2	MSH5	30.88		U251 0.1% rep 2	ERCC4	29.0449		U251 0.1% rep 2	FEN1	26.1594		U251 0.1% rep 2	UBE2T	25.8153		U251 0.1% rep 2	CYCLOA	18.4946
U251 0.1% rep 2	WRN	27.7516		U251 0.1% rep 2	PARP1	23.9848		U251 0.1% rep 2	ABL	27.5616		U251 0.1% rep 2	MSH5	30.9725		U251 0.1% rep 2	ERCC4	28.9937		U251 0.1% rep 2	FEN1	26.2118		U251 0.1% rep 2	UBE2T	25.6771		U251 0.1% rep 2	CYCLOA	18.4961
U251 0.1% rep 2	CYCLOA	19.7339		U251 0.1% rep 2	CYCLOA	19.7339		U251 0.1% rep 2	CYCLOA	20.7874		U251 0.1% rep 2	CYCLOA	21.117		U251 0.1% rep 2	CYCLOA	21.117		U251 0.1% rep 2	CYCLOA	21.117		U251 0.1% rep 2	CYCLOA	20.926		U251 0.1% rep 2	LIG4	27.8709
U251 0.1% rep 2	CYCLOA	19.7329		U251 0.1% rep 2	CYCLOA	19.7329		U251 0.1% rep 2	CYCLOA	20.8147		U251 0.1% rep 2	CYCLOA	21.033		U251 0.1% rep 2	CYCLOA	21.033		U251 0.1% rep 2	CYCLOA	21.033		U251 0.1% rep 2	CYCLOA	20.934		U251 0.1% rep 2	LIG4	27.8297
U251 0.1% rep 2	CYCLOA	19.7289		U251 0.1% rep 2	CYCLOA	19.7289		U251 0.1% rep 2	CYCLOA	20.7223		U251 0.1% rep 2	CYCLOA	21.0216		U251 0.1% rep 2	CYCLOA	21.0216		U251 0.1% rep 2	CYCLOA	21.0216		U251 0.1% rep 2	CYCLOA	20.9259		U251 0.1% rep 2	LIG4	27.8309
WRN Replicate 3				PARP1 Replicate 3				ABL Replicate 3				MSH5 Replicate 3				ERCC4 Replicate 3				FEN1 Replicate 3				UBE2T Replicate 3				LIG4 Replicate 3
U251 N rep 3	CYCLOA	20.0664		U251 N rep 3	CYCLOA	20.0664		U251 N rep 3	ABL	27.0002		U251 N rep 3	MSH5	32.0407		U251 N rep 3	ERCC4	27.1792		U251 N rep 3	FEN1	25.0029		U251 N rep 3	UBE2T	24.7931		U251 N rep 3	LIG IV	27.6094
U251 N rep 3	CYCLOA	20.038		U251 N rep 3	CYCLOA	20.038		U251 N rep 3	ABL	27.0581		U251 N rep 3	MSH5	31.7742		U251 N rep 3	ERCC4	27.0877		U251 N rep 3	FEN1	24.9158		U251 N rep 3	UBE2T	24.8165		U251 N rep 3	LIG IV	27.2017
U251 N rep 3	CYCLOA	20.1589		U251 N rep 3	CYCLOA	20.1589		U251 N rep 3	ABL	27.2042		U251 N rep 3	MSH5	31.644		U251 N rep 3	ERCC4	27.1111		U251 N rep 3	FEN1	24.9562		U251 N rep 3	UBE2T	24.8409		U251 N rep 3	LIG IV	27.2082
U251 1% rep 3	CYCLOA	19.7038		U251 1% rep 3	CYCLOA	19.7038		U251 N rep 3	CYCLOA	19.5244		U251 N rep 3	CYCLOA	20.0664		U251 N rep 3	CYCLOA	20.0664		U251 N rep 3	CYCLOA	20.0664		U251 N rep 3	CYCLOA	19.6208		U251 N rep 3	cycloA	19.0816
U251 1% rep 3	CYCLOA	19.5656		U251 1% rep 3	CYCLOA	19.5656		U251 N rep 3	CYCLOA	19.5302		U251 N rep 3	CYCLOA	20.038		U251 N rep 3	CYCLOA	20.038		U251 N rep 3	CYCLOA	20.038		U251 N rep 3	CYCLOA	19.616		U251 N rep 3	cycloA	19.4977
U251 1% rep 3	CYCLOA	19.8296		U251 1% rep 3	CYCLOA	19.8296		U251 N rep 3	CYCLOA	19.5418		U251 N rep 3	CYCLOA	20.1589		U251 N rep 3	CYCLOA	20.1589		U251 N rep 3	CYCLOA	20.1589		U251 N rep 3	CYCLOA	19.6267		U251 N rep 3	cycloA	19.5778
U251 0.1% rep 3	CYCLOA	19.1705		U251 0.1% rep 3	CYCLOA	19.1705		U251 1% rep 3	ABL	26.7453		U251 1% rep 3	MSH5	29.8611		U251 1% rep 3	ERCC4	27.1455		U251 1% rep 3	FEN1	25.5638		U251 1% rep 3	UBE2T	26.0377		U251 1% rep 3	LIG IV	27.8522
U251 0.1% rep 3	CYCLOA	19.2897		U251 0.1% rep 3	CYCLOA	19.2897		U251 1% rep 3	ABL	26.6818		U251 1% rep 3	MSH5	29.7863		U251 1% rep 3	ERCC4	27.1501		U251 1% rep 3	FEN1	25.6421		U251 1% rep 3	UBE2T	26.0906		U251 1% rep 3	LIG IV	27.8919
U251 0.1% rep 3	CYCLOA	19.3096		U251 0.1% rep 3	CYCLOA	19.3096		U251 1% rep 3	ABL	26.806		U251 1% rep 3	MSH5	29.8266		U251 1% rep 3	ERCC4	27.1438		U251 1% rep 3	FEN1	25.6694		U251 1% rep 3	UBE2T	26.12		U251 1% rep 3	LIG IV	27.5953
U251 N rep 3	WRN	26.8799		U251 N rep 3	PARP1	23.0165		U251 1% rep 3	CYCLOA	20.2154		U251 1% rep 3	CYCLOA	19.7038		U251 1% rep 3	CYCLOA	19.7038		U251 1% rep 3	CYCLOA	19.7038		U251 1% rep 3	CYCLOA	20.2741		U251 1% rep 3	cycloA	19.4514
U251 N rep 3	WRN	26.9397		U251 N rep 3	PARP1	23.0754		U251 1% rep 3	CYCLOA	20.2323		U251 1% rep 3	CYCLOA	19.5656		U251 1% rep 3	CYCLOA	19.5656		U251 1% rep 3	CYCLOA	19.5656		U251 1% rep 3	CYCLOA	20.2525		U251 1% rep 3	cycloA	19.0992
U251 N rep 3	WRN	27.9699		U251 N rep 3	PARP1	23.0582		U251 1% rep 3	CYCLOA	20.2106		U251 1% rep 3	CYCLOA	19.8296		U251 1% rep 3	CYCLOA	19.8296		U251 1% rep 3	CYCLOA	19.8296		U251 1% rep 3	CYCLOA	20.3096		U251 1% rep 3	cycloA	19.4442
U251 1% rep 3	WRN	27.1144		U251 1% rep 3	PARP1	23.6516		U251 0.1% rep 3	ABL	26.1295		U251 0.1% rep 3	MSH5	31.5346		U251 0.1% rep 3	ERCC4	26.523		U251 0.1% rep 3	FEN1	23.8665		U251 0.1% rep 3	UBE2T	25.6125		U251 0.1% rep 3	LIG IV	26.2662
U251 1% rep 3	WRN	29.6211		U251 1% rep 3	PARP1	23.6333		U251 0.1% rep 3	ABL	26.0631		U251 0.1% rep 3	MSH5	31.3691		U251 0.1% rep 3	ERCC4	26.532		U251 0.1% rep 3	FEN1	24.2377		U251 0.1% rep 3	UBE2T	25.5875		U251 0.1% rep 3	LIG IV	26.6687
U251 1% rep 3	WRN	27.8451		U251 1% rep 3	PARP1	23.7181		U251 0.1% rep 3	ABL	26.1507		U251 0.1% rep 3	MSH5	31.4204		U251 0.1% rep 3	ERCC4	26.4638		U251 0.1% rep 3	FEN1	23.9679		U251 0.1% rep 3	UBE2T	25.645		U251 0.1% rep 3	LIG IV	26.4418
U251 0.1% rep 3	WRN	27.1627		U251 0.1% rep 3	PARP1	22.2573		U251 0.1% rep 3	CYCLOA	19.7339		U251 0.1% rep 3	CYCLOA	19.1705		U251 0.1% rep 3	CYCLOA	19.1705		U251 0.1% rep 3	CYCLOA	19.1705		U251 0.1% rep 3	CYCLOA	20.7712		U251 0.1% rep 3	cycloA	18.7311
U251 0.1% rep 3	WRN	27.0585		U251 0.1% rep 3	PARP1	22.5089		U251 0.1% rep 3	CYCLOA	19.7329		U251 0.1% rep 3	CYCLOA	19.2897		U251 0.1% rep 3	CYCLOA	19.2897		U251 0.1% rep 3	CYCLOA	19.2897		U251 0.1% rep 3	CYCLOA	20.7328		U251 0.1% rep 3	cycloA	18.6462
U251 0.1% rep 3	WRN	26.9049		U251 0.1% rep 3	PARP1	22.288		U251 0.1% rep 3	CYCLOA	19.7289		U251 0.1% rep 3	CYCLOA	19.3096		U251 0.1% rep 3	CYCLOA	19.3096		U251 0.1% rep 3	CYCLOA	19.3096		U251 0.1% rep 3	CYCLOA	20.7785		U251 0.1% rep 3	cycloA	18.5146

## Sheet: Figure S3
Part A	D566				Part B	D566				Part B	U87
	GLUT1 Replicate 1					PMS2 Replicate 1					PMS2 Replicate 1
	D566 N rep 1	GLUT1	23.2934			D566 N rep 1	PMS2	23.5575			U87 1% rep 1	PMS2	24.8375
	D566 N rep 1	GLUT1	23.307			D566 N rep 1	PMS2	23.2932			U87 1% rep 1	PMS2	24.7178
	D566 N rep 1	GLUT1	23.1175			D566 N rep 1	PMS2	23.3277			U87 1% rep 1	PMS2	24.8515
	D566 0.1% 5AF rep 1	GLUT1	26.2101			D566 N rep 1	CYCLOA	18.8881			U87 1% rep 1	CYCLOA	19.7808
	D566 0.1% 5AF rep 1	GLUT1	26.2932			D566 N rep 1	CYCLOA	18.8935			U87 1% rep 1	CYCLOA	19.8858
	D566 0.1% 5AF rep 1	GLUT1	26.3047			D566 N rep 1	CYCLOA	18.7079			U87 1% rep 1	CYCLOA	19.8025
	D566 N rep 1	CYCLOA	18.7679			D566 1% rep 1	PMS2	23.8765			U87 1% 5 AF rep 1	PMS2	24.9426
	D566 N rep 1	CYCLOA	18.7205			D566 1% rep 1	PMS2	23.7593			U87 1% 5 AF rep 1	PMS2	25.1093
	D566 N rep 1	CYCLOA	18.7675			D566 1% rep 1	PMS2	23.8784			U87 1% 5 AF rep 1	PMS2	25.0042
	D566 0.1% 5AF rep 1	CYCLOA	18.6006			D566 1% rep 1	CYCLOA	18.9141			U87 1% 5 AF rep 1	CYCLOA	19.7253
	D566 0.1% 5AF rep 1	CYCLOA	18.6355			D566 1% rep 1	CYCLOA	19.0245			U87 1% 5 AF rep 1	CYCLOA	19.6664
	D566 0.1% 5AF rep 1	CYCLOA	18.5626			D566 1% rep 1	CYCLOA	18.9533			U87 1% 5 AF rep 1	CYCLOA	19.7465
	D566 0.1% 10AF rep 1	GLUT1	26.0663			D566 1% 5 AF rep 1	PMS2	24.2893			U87 0.1% rep 1	PMS2	24.8734
	D566 0.1% 10AF rep 1	GLUT1	25.9155			D566 1% 5 AF rep 1	PMS2	24.99			U87 0.1% rep 1	PMS2	25.1577
	D566 0.1% 10AF rep 1	GLUT1	25.9366			D566 1% 5 AF rep 1	PMS2	25.1021			U87 0.1% rep 1	PMS2	24.9759
	D566 0.1% 10AF rep 1	CYCLOA	18.03			D566 1% 5 AF rep 1	CYCLOA	18.759			U87 0.1% rep 1	CYCLOA	20.5557
	D566 0.1% 10AF rep 1	CYCLOA	18.0891			D566 1% 5 AF rep 1	CYCLOA	18.8005			U87 0.1% rep 1	CYCLOA	20.5229
	D566 0.1% 10AF rep 1	CYCLOA	18.0532			D566 1% 5 AF rep 1	CYCLOA	18.8454			U87 0.1% rep 1	CYCLOA	20.4888
	D566 0.1% 0AF rep 1	GLUT1	20.5191			D566 0.1% rep 1	PMS2	24.5543			U87 0.1% 5 AF rep 1	PMS2	24.7948
	D566 0.1% 0AF rep 1	GLUT1	20.5237			D566 0.1% rep 1	PMS2	24.4204			U87 0.1% 5 AF rep 1	PMS2	24.6697
	D566 0.1% 0AF rep 1	GLUT1	20.5891			D566 0.1% rep 1	PMS2	24.7771			U87 0.1% 5 AF rep 1	PMS2	24.771
	D566 0.1% 0AF rep 1	CYCLOA	19.506			D566 0.1% rep 1	CYCLOA	19.517			U87 0.1% 5 AF rep 1	CYCLOA	19.0937
	D566 0.1% 0AF rep 1	CYCLOA	19.3208			D566 0.1% rep 1	CYCLOA	19.7364			U87 0.1% 5 AF rep 1	CYCLOA	18.9408
	D566 0.1% 0AF rep 1	CYCLOA	19.4658			D566 0.1% rep 1	CYCLOA	19.6207			U87 0.1% 5 AF rep 1	CYCLOA	18.9984
	D566 0.1% 1AF rep 1	GLUT1	20.4467			D566 0.1% 5 AF rep 1	PMS2	25.0293			U87 N rep 1	PMS2	24.2113
	D566 0.1% 1AF rep 1	GLUT1	20.3386			D566 0.1% 5 AF rep 1	PMS2	24.8144			U87 N rep 1	PMS2	24.2723
	D566 0.1% 1AF rep 1	GLUT1	20.4941			D566 0.1% 5 AF rep 1	PMS2	25.0476			U87 N rep 1	PMS2	24.1185
	D566 0.1% 1AF rep 1	CYCLOA	18.4733			D566 0.1% 5 AF rep 1	CYCLOA	18.6571			U87 N rep 1	CYCLOA	19.8012
	D566 0.1% 1AF rep 1	CYCLOA	18.4652			D566 0.1% 5 AF rep 1	CYCLOA	18.6009			U87 N rep 1	CYCLOA	19.6948
	D566 0.1% 1AF rep 1	CYCLOA	18.474			D566 0.1% 5 AF rep 1	CYCLOA	18.6517			U87 N rep 1	CYCLOA	19.6131
						PMS2 Replicate 2					PMS2 Replicate 2
						D566 N rep 2	PMS2	24.2607			U87 N rep 2	PMS2	25.1778
						D566 N rep 2	PMS2	24.1365			U87 N rep 2	PMS2	25.454
						D566 N rep 2	PMS2	24.1464			U87 N rep 2	PMS2	25.1261
						D566 N rep 2	CycloA	19.1545			U87 N rep 2	CycloA	19.8531
						D566 N rep 2	CycloA	19.1606			U87 N rep 2	CycloA	19.9621
						D566 N rep 2	CycloA	19.1475			U87 N rep 2	CycloA	19.9078
						D566 1% rep 2	PMS2	24.2347			U87 1% rep 2	PMS2	25.5454
						D566 1% rep 2	PMS2	24.7647			U87 1% rep 2	PMS2	25.7249
						D566 1% rep 2	PMS2	24.6946			U87 1% rep 2	PMS2	25.7896
						D566 1% rep 2	CycloA	19.2918			U87 1% rep 2	CycloA	20.2224
						D566 1% rep 2	CycloA	19.1157			U87 1% rep 2	CycloA	20.3046
						D566 1% rep 2	CycloA	19.2596			U87 1% rep 2	CycloA	20.4249
						D566 0.1% rep 2	PMS2	25.3079			U87 1% 5 AF rep 2	PMS2	25.846
						D566 0.1% rep 2	PMS2	25.7315			U87 1% 5 AF rep 2	PMS2	26.2431
						D566 0.1% rep 2	PMS2	25.2812			U87 1% 5 AF rep 2	CycloA	18.5492
						D566 0.1% rep 2	CycloA	19.8638			U87 1% 5 AF rep 2	CycloA	18.5241
						D566 0.1% rep 2	CycloA	19.9111			U87 1% 5 AF rep 2	CycloA	18.5307
						D566 0.1% rep 2	CycloA	19.9546			U87 0.1% rep 2	PMS2	25.7355
						D566 0.1% 5 AF rep 2	PMS2	25.9374			U87 0.1% rep 2	PMS2	26.2105
						D566 0.1% 5 AF rep 2	PMS2	26.0429			U87 0.1% rep 2	CycloA	20.6858
						D566 0.1% 5 AF rep 2	PMS2	25.7176			U87 0.1% rep 2	CycloA	20.715
						D566 0.1% 5 AF rep 2	CycloA	18.9769			U87 0.1% rep 2	CycloA	20.7662
						D566 0.1% 5 AF rep 2	CycloA	18.9773			U87 0.1% 5 AF rep 2	PMS2	25.804
						D566 0.1% 5 AF rep 2	CycloA	19.0066			U87 0.1% 5 AF rep 2	PMS2	25.6499
											U87 0.1% 5 AF rep 2	CycloA	19.4862
											U87 0.1% 5 AF rep 2	CycloA	19.4664
											U87 0.1% 5 AF rep 2	CycloA	19.3033
