# Supplementary material for: Downregulation of both mismatch repair and non-homologous end-joining pathways in hypoxic brain tumour cell lines
Source: PeerJ. 2021 Apr 30;9:e11275. doi: 10.7717/peerj.11275 (PMC8092103; doi:10.7717/peerj.11275)
Supplement: Supplemental Information 6 — U87-MG, D566-MG, U251-MG and T98G were exposed to 21%, 1% or 0.1% O2 for 5 days before examination of gene expression using the NanoString nCounter Vantage™ RNA Panel for DNA Damage and Repair. Differential gene expression analysis was performed using nSolver™. [file peerj-09-11275-s006.xlsx]

## Sheet: U87 1% O2
	Log2 fold change	std error	Lower confidence limit	Upper confidence limit	P-value	Unadj.p.value	Gene.sets	probe.ID
POLR2H-mRNA	0.743	0.0589	0.627	0.858	1.52e-05	1.52e-05	Independent Repair Enzymes.FS.Polymerases, Nucleotide Excision Repair	NM_001278698.1:940
LIG4-mRNA	-1.24	0.115	-1.47	-1.02	3.78e-05	3.78e-05	Non-homologous End Joining	NM_002312.3:2623
EGFR-mRNA	1.12	0.113	0.894	1.34	6.17e-05	6.17e-05	Cell Cycle and Signaling	NM_201282.1:360
HUS1-mRNA	0.479	0.0501	0.381	0.577	7.48e-05	7.48e-05	Checkpoint Activation	NM_004507.2:760
CDKN1A-mRNA	-0.821	0.104	-1.03	-0.616	0.000225	0.000225	Cell Cycle and Signaling	NM_000389.2:1975
WRN-mRNA	-0.692	0.0976	-0.884	-0.501	0.000393	0.000393	Homologous Recombination	NM_000553.4:560
MSH5-mRNA	-0.639	0.0907	-0.817	-0.461	0.00041	0.00041	Mismatch Repair	NM_172165.2:495
RAD52-mRNA	0.378	0.0558	0.269	0.488	0.000501	0.000501	Homologous Recombination	NM_134424.2:297
PARP3-mRNA	0.23	0.037	0.157	0.302	0.000807	0.000807	Base Excision Repair	NM_005485.4:566
TP53-mRNA	-0.838	0.14	-1.11	-0.564	0.000971	0.000971	Apoptosis, Cell Cycle and Signaling, Checkpoint Activation	NM_000546.2:1330
GTF2H3-mRNA	-0.552	0.0974	-0.743	-0.361	0.0013	0.0013	Nucleotide Excision Repair	NM_001516.3:70
RAD21-mRNA	0.404	0.0719	0.263	0.545	0.00136	0.00136	Cell Cycle and Signaling	NM_006265.2:1080
RAD23B-mRNA	0.268	0.0532	0.164	0.373	0.00235	0.00235	Nucleotide Excision Repair	NM_002874.3:1625
DDB2-mRNA	0.565	0.116	0.337	0.793	0.00282	0.00282	Nucleotide Excision Repair	NM_000107.1:840
CREBBP-mRNA	0.681	0.14	0.406	0.956	0.00283	0.00283	Cell Cycle and Signaling	NM_001079846.1:4818
ABL1-mRNA	0.809	0.17	0.475	1.14	0.00317	0.00317	Cell Cycle and Signaling	NM_005157.3:3200
TIPIN-mRNA	-0.854	0.18	-1.21	-0.501	0.00318	0.00318	Checkpoint Activation	NM_017858.2:82
POLE4-mRNA	-0.392	0.0842	-0.557	-0.227	0.00348	0.00348	Independent Repair Enzymes.FS.Polymerases	NM_019896.2:202
ATR-mRNA	-0.983	0.211	-1.4	-0.569	0.00349	0.00349	Cell Cycle and Signaling, Checkpoint Activation	NM_001184.2:565
PTEN-mRNA	0.51	0.112	0.29	0.729	0.00388	0.00388	Apoptosis, Cell Cycle and Signaling, Nucleotide Excision Repair	NM_000314.4:1351
RFC1-mRNA	0.407	0.0896	0.232	0.583	0.0039	0.0039	Mismatch Repair, Translesion Synthesis	NM_001204747.1:3114
RFC4-mRNA	-0.514	0.114	-0.736	-0.291	0.00399	0.00399	Mismatch Repair, Translesion Synthesis	NM_181573.2:1035
NKX3-1-mRNA	0.549	0.123	0.307	0.79	0.00433	0.00433	Cell Cycle and Signaling	NR_046072.1:706
CDKN1B-mRNA	0.672	0.155	0.368	0.976	0.00494	0.00494	Cell Cycle and Signaling	NM_004064.2:365
REV1-mRNA	-0.263	0.062	-0.385	-0.142	0.00541	0.00541	Independent Repair Enzymes.FS.Polymerases	NM_016316.2:2450
RAD51C-mRNA	-0.369	0.0875	-0.54	-0.197	0.00558	0.00558	Homologous Recombination	NM_002876.2:300
POLR2D-mRNA	-0.649	0.156	-0.954	-0.344	0.00587	0.00587	Independent Repair Enzymes.FS.Polymerases, Nucleotide Excision Repair	NM_004805.3:1476
MAD2L2-mRNA	0.282	0.0677	0.149	0.414	0.00593	0.00593	Cell Cycle and Signaling, Independent Repair Enzymes.FS.Polymerases	NM_001127325.1:290
ERCC4-mRNA	-0.618	0.154	-0.921	-0.315	0.00712	0.00712	Nucleotide Excision Repair	NM_005236.2:1700
MUTYH-mRNA	-0.793	0.199	-1.18	-0.403	0.00728	0.00728	Base Excision Repair	NM_012222.2:412
MNAT1-mRNA	-0.307	0.0777	-0.459	-0.155	0.00754	0.00754	Nucleotide Excision Repair	NM_002431.2:975
TDG-mRNA	-0.347	0.0881	-0.52	-0.175	0.0076	0.0076	Base Excision Repair	NM_003211.4:2060
AKT3-mRNA	0.422	0.108	0.211	0.633	0.0078	0.0078	Apoptosis	NM_005465.4:287
POLI-mRNA	0.537	0.138	0.267	0.807	0.00801	0.00801	Independent Repair Enzymes.FS.Polymerases, Translesion Synthesis	NM_007195.2:626
BCL2L1-mRNA	-0.408	0.105	-0.614	-0.202	0.00817	0.00817	Apoptosis	NM_138578.1:1560
SMAD4-mRNA	0.303	0.0785	0.15	0.457	0.00831	0.00831	Cell Cycle and Signaling	NM_005359.3:1370
BLM-mRNA	-0.781	0.207	-1.19	-0.376	0.00921	0.00921	Homologous Recombination	NM_000057.2:2135
XRCC5-mRNA	-0.438	0.116	-0.666	-0.209	0.00942	0.00942	Non-homologous End Joining	NM_021141.3:832
RFC3-mRNA	-0.864	0.236	-1.33	-0.4	0.0107	0.0107	Mismatch Repair, Translesion Synthesis	NM_002915.3:740
CCND1-mRNA	-0.307	0.0841	-0.471	-0.142	0.0107	0.0107	Cell Cycle and Signaling	NM_053056.2:690
POLD3-mRNA	-0.607	0.169	-0.937	-0.276	0.0114	0.0114	Base Excision Repair, Independent Repair Enzymes.FS.Polymerases	NM_006591.2:542
CHEK1-mRNA	0.448	0.128	0.197	0.699	0.0128	0.0128	Cell Cycle and Signaling, Checkpoint Activation	NM_001114121.1:2225
PMS1-mRNA	-0.531	0.153	-0.831	-0.231	0.0133	0.0133	Mismatch Repair	NM_000534.4:628
MLH1-mRNA	-0.462	0.136	-0.729	-0.196	0.0146	0.0146	Mismatch Repair	NM_000249.2:1605
UBE2T-mRNA	-0.847	0.253	-1.34	-0.352	0.0154	0.0154	Fanconi Anemia	NM_014176.3:595
CRY1-mRNA	-0.467	0.139	-0.74	-0.194	0.0155	0.0155	Independent Repair Enzymes.FS.Polymerases	NM_004075.3:1375
SLK-mRNA	0.358	0.11	0.143	0.572	0.0171	0.0171	Nucleotide Excision Repair	NM_014720.2:1185
SIRT1-mRNA	0.247	0.0761	0.0974	0.396	0.0177	0.0177	Cell Cycle and Signaling	NM_012238.4:1595
BCL2-mRNA	-1.26	0.39	-2.03	-0.497	0.0179	0.0179	Apoptosis	NM_000657.2:947
RPA1-mRNA	-0.345	0.11	-0.561	-0.128	0.0205	0.0205	Nucleotide Excision Repair	NM_002945.3:950
EXO1-mRNA	-0.701	0.225	-1.14	-0.259	0.0209	0.0209	Mismatch Repair	NM_006027.3:820
POLD4-mRNA	0.476	0.154	0.174	0.779	0.0213	0.0213	Base Excision Repair, Independent Repair Enzymes.FS.Polymerases	NM_021173.2:470
PCNA-mRNA	-1.7	0.554	-2.79	-0.618	0.0218	0.0218	Base Excision Repair, Cell Cycle and Signaling, Translesion Synthesis	NM_002592.2:280
LIG3-mRNA	-0.334	0.111	-0.551	-0.117	0.0234	0.0234	Base Excision Repair	NM_002311.3:970
XPC-mRNA	-0.389	0.131	-0.645	-0.133	0.0246	0.0246	Nucleotide Excision Repair	NM_004628.3:2135
HLTF-mRNA	0.403	0.137	0.134	0.672	0.0261	0.0261	Independent Repair Enzymes.FS.Polymerases, Translesion Synthesis	NM_139048.2:3820
FEN1-mRNA	-1.04	0.358	-1.75	-0.343	0.0267	0.0267	Base Excision Repair	NM_004111.4:425
NTHL1-mRNA	-0.592	0.205	-0.993	-0.191	0.0277	0.0277	Base Excision Repair	NM_002528.5:476
TOP3B-mRNA	0.218	0.0757	0.0701	0.367	0.0278	0.0278	Homologous Recombination	NM_003935.4:1254
SMC1A-mRNA	-0.55	0.193	-0.927	-0.173	0.0289	0.0289	Cell Cycle and Signaling	NM_006306.2:2320
SUMO3-mRNA	0.331	0.116	0.104	0.558	0.029	0.029	Cell Cycle and Signaling	NM_006936.2:500
APC-mRNA	0.36	0.127	0.111	0.609	0.0299	0.0299	Cell Cycle and Signaling	NM_000038.3:6850
POLK-mRNA	0.245	0.0868	0.0746	0.415	0.0304	0.0304	Independent Repair Enzymes.FS.Polymerases	NM_016218.2:480
ERCC8-mRNA	-0.405	0.147	-0.692	-0.117	0.0329	0.0329	Nucleotide Excision Repair	NM_000082.3:175
POLE2-mRNA	-0.963	0.357	-1.66	-0.264	0.0356	0.0356	Base Excision Repair, Independent Repair Enzymes.FS.Polymerases	NM_002692.2:1420
APEX2-mRNA	-0.254	0.0944	-0.439	-0.0685	0.0363	0.0363	Base Excision Repair	NM_014481.2:360
XRCC4-mRNA	-0.352	0.139	-0.624	-0.0797	0.0445	0.0445	Non-homologous End Joining	NM_003401.3:772
ALKBH2-mRNA	-0.423	0.167	-0.75	-0.0948	0.0449	0.0449	Independent Repair Enzymes.FS.Polymerases	NM_001001655.2:907
PARP1-mRNA	-0.98	0.39	-1.74	-0.216	0.0458	0.0458	Base Excision Repair	NM_001618.3:3016
NFKB1-mRNA	0.621	0.252	0.126	1.12	0.0492	0.0492	Apoptosis	NM_003998.2:1675
FANCA-mRNA	-0.757	0.312	-1.37	-0.146	0.0513	0.0513	Fanconi Anemia	NM_000135.2:265
MLH3-mRNA	0.312	0.131	0.0548	0.57	0.055	0.055	Mismatch Repair	NM_014381.2:660
UBB-mRNA	-0.193	0.0828	-0.356	-0.0311	0.0582	0.0582	Cell Cycle and Signaling	NM_018955.2:15
RAD9A-mRNA	-0.354	0.153	-0.654	-0.0547	0.0596	0.0596	Checkpoint Activation	NM_004584.2:786
XRCC3-mRNA	-0.268	0.117	-0.498	-0.0378	0.0626	0.0626	Homologous Recombination	NM_001100119.1:920
XRCC6-mRNA	-0.305	0.135	-0.57	-0.0397	0.0651	0.0651	Non-homologous End Joining	NM_001469.3:670
RAD51D-mRNA	-0.618	0.275	-1.16	-0.078	0.066	0.066	Homologous Recombination	NM_002878.3:1890
ERCC6-mRNA	0.471	0.211	0.0585	0.884	0.0665	0.0665	Nucleotide Excision Repair	NM_000124.2:3235
BRCA1-mRNA	-0.572	0.262	-1.09	-0.0582	0.0719	0.0719	Homologous Recombination	NM_007305.2:1275
RAD51B-mRNA	-0.342	0.166	-0.667	-0.0174	0.0844	0.0844	Homologous Recombination	NM_002877.5:277
H2AFX-mRNA	-0.629	0.307	-1.23	-0.0275	0.0863	0.0863	Checkpoint Activation	NM_002105.2:1392
PIK3CA-mRNA	0.239	0.118	0.00838	0.469	0.0885	0.0885	Apoptosis	NM_006218.2:2445
CCND3-mRNA	-0.5	0.256	-1	0.00242	0.099	0.099	Cell Cycle and Signaling	NM_001760.2:1215
PIK3R1-mRNA	-0.244	0.125	-0.49	0.00163	0.0995	0.0995	Apoptosis	NM_181504.2:1105
CASP8-mRNA	-0.482	0.252	-0.977	0.0118	0.104	0.104	Apoptosis	NM_001228.4:301
POLE-mRNA	-0.383	0.205	-0.784	0.0193	0.111	0.111	Independent Repair Enzymes.FS.Polymerases	NM_006231.3:3264
LIG1-mRNA	-0.295	0.163	-0.614	0.0252	0.121	0.121	Base Excision Repair	NM_000234.1:2164
FANCC-mRNA	-0.203	0.113	-0.426	0.0191	0.123	0.123	Fanconi Anemia	NM_000136.2:310
RAD18-mRNA	0.191	0.108	-0.021	0.403	0.128	0.128	Translesion Synthesis	NM_020165.2:2015
XRCC2-mRNA	-0.338	0.192	-0.714	0.0384	0.129	0.129	Homologous Recombination	NM_005431.1:2703
PMS2-mRNA	-0.22	0.126	-0.466	0.026	0.13	0.13	Mismatch Repair	NM_000535.5:690
TP53BP1-mRNA	-0.173	0.0993	-0.368	0.0215	0.132	0.132	Apoptosis	NM_001141980.1:1960
DNA2-mRNA	-0.394	0.227	-0.838	0.0505	0.133	0.133	Independent Repair Enzymes.FS.Polymerases	NM_001080449.2:1998
PNKP-mRNA	-0.22	0.128	-0.471	0.0305	0.136	0.136	Base Excision Repair	NM_007254.2:1528
CCNO-mRNA	-1	0.588	-2.15	0.151	0.14	0.14	Base Excision Repair	NM_021147.3:45
XRCC1-mRNA	0.224	0.133	-0.0354	0.484	0.141	0.141	Base Excision Repair	NM_006297.2:1736
NEIL3-mRNA	0.308	0.191	-0.0655	0.682	0.157	0.157	Base Excision Repair	NM_018248.2:842
PIK3CB-mRNA	-0.237	0.147	-0.525	0.0513	0.158	0.158	Apoptosis	NM_006219.1:2945
RAD17-mRNA	0.149	0.0928	-0.0332	0.331	0.16	0.16	Checkpoint Activation	NM_133338.1:1912
SLFN11-mRNA	0.332	0.209	-0.0787	0.742	0.164	0.164	Apoptosis, Cell Cycle and Signaling	NM_001104587.1:920
FANCD2-mRNA	-0.473	0.299	-1.06	0.114	0.165	0.165	Fanconi Anemia	NM_033084.3:260
RB1-mRNA	0.206	0.134	-0.056	0.469	0.174	0.174	Cell Cycle and Signaling	NM_000321.1:2110
ERCC3-mRNA	0.126	0.0845	-0.0397	0.291	0.187	0.187	Nucleotide Excision Repair	NM_000122.1:1950
WEE1-mRNA	0.218	0.147	-0.07	0.506	0.188	0.188	Cell Cycle and Signaling	NM_003390.3:1225
USP1-mRNA	-0.242	0.166	-0.569	0.0837	0.195	0.195	Fanconi Anemia	NM_003368.4:2747
PRKX-mRNA	0.584	0.404	-0.209	1.38	0.199	0.199	Apoptosis	NM_005044.1:2590
ALKBH3-mRNA	-0.165	0.116	-0.393	0.0626	0.205	0.205	Independent Repair Enzymes.FS.Polymerases	NM_139178.3:690
ERCC5-mRNA	0.133	0.0965	-0.0564	0.322	0.218	0.218	Nucleotide Excision Repair	NM_000123.2:1630
RMI2-mRNA	-0.384	0.281	-0.935	0.166	0.22	0.22	Cell Cycle and Signaling	NM_152308.1:890
MSH2-mRNA	-0.304	0.224	-0.743	0.134	0.223	0.223	Mismatch Repair	NM_000251.1:2105
TREX1-mRNA	-0.186	0.14	-0.461	0.0891	0.233	0.233	Independent Repair Enzymes.FS.Polymerases	NM_016381.3:1486
POLR2J-mRNA	0.168	0.128	-0.0834	0.42	0.238	0.238	Independent Repair Enzymes.FS.Polymerases, Nucleotide Excision Repair	NM_006234.4:618
APEX1-mRNA	-0.181	0.143	-0.462	0.099	0.252	0.252	Base Excision Repair	NM_001641.2:727
MYD88-mRNA	-0.208	0.164	-0.531	0.114	0.252	0.252	Apoptosis	NM_002468.3:2145
POLL-mRNA	0.147	0.117	-0.0829	0.377	0.257	0.257	Base Excision Repair, Independent Repair Enzymes.FS.Polymerases	NM_001174085.1:1614
XPA-mRNA	-0.181	0.147	-0.469	0.106	0.263	0.263	Nucleotide Excision Repair	NM_000380.3:265
RAD54L-mRNA	-0.289	0.268	-0.815	0.237	0.323	0.323	Homologous Recombination	NM_003579.2:1435
POLB-mRNA	-0.287	0.268	-0.811	0.237	0.325	0.325	Base Excision Repair, Independent Repair Enzymes.FS.Polymerases	NM_002690.1:145
ATM-mRNA	-0.23	0.216	-0.654	0.194	0.329	0.329	Apoptosis, Cell Cycle and Signaling, Checkpoint Activation	NM_138292.3:6688
UNG-mRNA	-0.232	0.22	-0.664	0.199	0.332	0.332	Base Excision Repair	NM_003362.3:1313
PARP4-mRNA	0.139	0.132	-0.119	0.397	0.333	0.333	Base Excision Repair	NM_006437.3:1170
CCND2-mRNA	-0.416	0.406	-1.21	0.381	0.346	0.346	Cell Cycle and Signaling	NM_001759.2:5825
PRKACB-mRNA	-0.111	0.109	-0.325	0.103	0.347	0.347	Apoptosis	NM_182948.2:805
MSH3-mRNA	0.0882	0.0876	-0.0834	0.26	0.353	0.353	Mismatch Repair	NM_002439.2:2555
RRM2B-mRNA	-0.111	0.11	-0.327	0.106	0.355	0.355	Cell Cycle and Signaling, Independent Repair Enzymes.FS.Polymerases	NM_015713.3:1508
NEIL2-mRNA	0.077	0.0771	-0.0741	0.228	0.356	0.356	Base Excision Repair	NM_145043.2:2570
PRKDC-mRNA	-0.247	0.253	-0.743	0.249	0.367	0.367	Cell Cycle and Signaling, Non-homologous End Joining	NM_006904.6:12750
DDB1-mRNA	0.0635	0.0703	-0.0744	0.201	0.402	0.402	Nucleotide Excision Repair	NM_001923.3:1502
GEN1-mRNA	-0.368	0.409	-1.17	0.433	0.403	0.403	Homologous Recombination	NM_182625.3:285
MRE11A-mRNA	0.152	0.171	-0.183	0.487	0.408	0.408	Homologous Recombination	NM_005591.3:505
NBN-mRNA	-0.0807	0.091	-0.259	0.0975	0.409	0.409	Homologous Recombination	NM_001024688.1:1105
MDC1-mRNA	0.111	0.132	-0.148	0.37	0.435	0.435	Cell Cycle and Signaling	NM_014641.2:6719
BRIP1-mRNA	-0.236	0.284	-0.792	0.32	0.437	0.437	Fanconi Anemia	NM_032043.1:1130
FANCL-mRNA	-0.173	0.21	-0.585	0.24	0.443	0.443	Fanconi Anemia	NM_001114636.1:446
MSH6-mRNA	-0.0937	0.115	-0.319	0.132	0.447	0.447	Mismatch Repair	NM_000179.1:3525
ERCC1-mRNA	-0.0494	0.062	-0.171	0.072	0.455	0.455	Nucleotide Excision Repair	NM_001983.3:458
PARP2-mRNA	-0.103	0.131	-0.361	0.154	0.463	0.463	Base Excision Repair	NM_005484.3:1425
POLQ-mRNA	-0.341	0.454	-1.23	0.549	0.481	0.481	Independent Repair Enzymes.FS.Polymerases	NM_199420.3:920
SMARCA4-mRNA	-0.0543	0.0775	-0.206	0.0975	0.51	0.51	Cell Cycle and Signaling	NM_003072.3:5400
OGG1-mRNA	-0.0769	0.11	-0.293	0.139	0.511	0.511	Base Excision Repair	NM_002542.5:720
HDAC2-mRNA	-0.0993	0.152	-0.396	0.198	0.537	0.537	Cell Cycle and Signaling	NM_001527.1:930
RECQL5-mRNA	0.115	0.183	-0.244	0.473	0.554	0.554	Homologous Recombination	NM_004259.6:2944
MPG-mRNA	0.0433	0.07	-0.0939	0.18	0.559	0.559	Base Excision Repair	NM_001015052.1:675
FANCI-mRNA	-0.141	0.256	-0.644	0.362	0.602	0.602	Fanconi Anemia	NM_001113378.1:541
FANCB-mRNA	0.121	0.234	-0.338	0.58	0.625	0.625	Fanconi Anemia	NM_152633.2:2470
CHEK2-mRNA	0.0605	0.118	-0.172	0.293	0.628	0.628	Cell Cycle and Signaling, Checkpoint Activation	NM_007194.3:140
RAD23A-mRNA	-0.033	0.0648	-0.16	0.094	0.629	0.629	Nucleotide Excision Repair	NM_005053.2:1105
SMUG1-mRNA	-0.0657	0.13	-0.32	0.189	0.631	0.631	Base Excision Repair	NM_001243789.1:518
FAN1-mRNA	-0.115	0.228	-0.561	0.331	0.631	0.631	Fanconi Anemia	NM_001146094.1:1635
KRAS-mRNA	0.0362	0.0779	-0.117	0.189	0.659	0.659	Cell Cycle and Signaling	NM_004985.3:327
POLD1-mRNA	0.0515	0.123	-0.189	0.292	0.69	0.69	Base Excision Repair, Independent Repair Enzymes.FS.Polymerases	NM_002691.2:2392
RAD50-mRNA	-0.0466	0.112	-0.266	0.173	0.692	0.692	Homologous Recombination	NM_005732.2:5397
CDK7-mRNA	0.0586	0.144	-0.223	0.34	0.697	0.697	Cell Cycle and Signaling, Nucleotide Excision Repair	NM_001799.2:785
MYC-mRNA	0.0467	0.118	-0.185	0.278	0.706	0.706	Cell Cycle and Signaling	NM_002467.3:1610
ATRIP-mRNA	0.0654	0.168	-0.264	0.395	0.71	0.71	Checkpoint Activation	NM_130384.1:466
FANCE-mRNA	0.072	0.194	-0.309	0.453	0.724	0.724	Fanconi Anemia	NM_021922.2:1275
RAD51-mRNA	-0.0452	0.135	-0.31	0.22	0.75	0.75	Homologous Recombination	NM_133487.2:566
RAD1-mRNA	0.0261	0.0784	-0.128	0.18	0.75	0.75	Checkpoint Activation	NM_133377.2:2625
BRCA2-mRNA	-0.114	0.346	-0.792	0.565	0.754	0.754	Homologous Recombination	NM_000059.3:115
FANCG-mRNA	-0.0501	0.156	-0.355	0.255	0.758	0.758	Fanconi Anemia	NM_004629.1:1900
ERCC2-mRNA	0.0596	0.281	-0.492	0.611	0.839	0.839	Nucleotide Excision Repair	NM_000400.2:240
AURKA-mRNA	0.0542	0.262	-0.46	0.568	0.843	0.843	Cell Cycle and Signaling	NM_003600.2:405
BUB1B-mRNA	0.0565	0.28	-0.493	0.606	0.847	0.847	Cell Cycle and Signaling	NM_001211.4:835
SMC3-mRNA	0.0174	0.0929	-0.165	0.199	0.858	0.858	Cell Cycle and Signaling	NM_005445.3:3525
FANCM-mRNA	-0.063	0.353	-0.755	0.629	0.864	0.864	Fanconi Anemia	NM_020937.2:3081
RPS27A-mRNA	-0.0106	0.0662	-0.14	0.119	0.878	0.878	Cell Cycle and Signaling	NM_002954.5:650
TOP3A-mRNA	-0.0284	0.18	-0.381	0.324	0.88	0.88	Homologous Recombination	NM_004618.3:1060
FANCF-mRNA	-0.0162	0.111	-0.233	0.201	0.888	0.888	Fanconi Anemia	NM_022725.2:845
POLM-mRNA	-0.0228	0.166	-0.348	0.302	0.895	0.895	Independent Repair Enzymes.FS.Polymerases	NM_013284.3:248
SLX4-mRNA	-0.0621	0.471	-0.985	0.861	0.9	0.9	Homologous Recombination	NM_032444.2:3965
RECQL-mRNA	-0.0121	0.12	-0.248	0.224	0.924	0.924	Homologous Recombination	NM_032941.2:1035
RMI1-mRNA	0.0174	0.205	-0.385	0.42	0.935	0.935	Cell Cycle and Signaling	NM_024945.2:527
RPA3-mRNA	0.0143	0.298	-0.57	0.598	0.963	0.963	Nucleotide Excision Repair	NM_002947.3:990
HDAC1-mRNA	0.00408	0.155	-0.3	0.309	0.98	0.98	Cell Cycle and Signaling	NM_004964.2:785

## Sheet: U87 0.1% O2
	Log2 fold change	std error	Lower confidence limit	Upper confidence limit	P-value	Unadj.p.value	Gene.sets	probe.ID
POLR2H-mRNA	1.01	0.0589	0.893	1.12	2.53e-06	2.53e-06	Independent Repair Enzymes.FS.Polymerases, Nucleotide Excision Repair	NM_001278698.1:940
LIG4-mRNA	-1.56	0.115	-1.79	-1.34	1.01e-05	1.01e-05	Non-homologous End Joining	NM_002312.3:2623
EGFR-mRNA	1.3	0.113	1.08	1.52	2.59e-05	2.59e-05	Cell Cycle and Signaling	NM_201282.1:360
MYC-mRNA	1.12	0.118	0.886	1.35	7.91e-05	7.91e-05	Cell Cycle and Signaling	NM_002467.3:1610
PARP3-mRNA	0.342	0.037	0.27	0.415	9.01e-05	9.01e-05	Base Excision Repair	NM_005485.4:566
RAD23B-mRNA	0.476	0.0532	0.372	0.58	0.000109	0.000109	Nucleotide Excision Repair	NM_002874.3:1625
XPC-mRNA	-1.17	0.131	-1.42	-0.91	0.00011	0.00011	Nucleotide Excision Repair	NM_004628.3:2135
RAD21-mRNA	0.585	0.0719	0.444	0.726	0.000185	0.000185	Cell Cycle and Signaling	NM_006265.2:1080
WRN-mRNA	-0.793	0.0976	-0.985	-0.602	0.000186	0.000186	Homologous Recombination	NM_000553.4:560
MSH5-mRNA	-0.7	0.0907	-0.878	-0.523	0.000248	0.000248	Mismatch Repair	NM_172165.2:495
GTF2H3-mRNA	-0.736	0.0974	-0.927	-0.545	0.000279	0.000279	Nucleotide Excision Repair	NM_001516.3:70
ERCC4-mRNA	-1.12	0.154	-1.42	-0.819	0.000346	0.000346	Nucleotide Excision Repair	NM_005236.2:1700
CDKN1B-mRNA	1.13	0.155	0.822	1.43	0.000348	0.000348	Cell Cycle and Signaling	NM_004064.2:365
ABL1-mRNA	1.23	0.17	0.901	1.57	0.000351	0.000351	Cell Cycle and Signaling	NM_005157.3:3200
RPA1-mRNA	-0.792	0.11	-1.01	-0.576	0.000369	0.000369	Nucleotide Excision Repair	NM_002945.3:950
CCND1-mRNA	-0.592	0.0841	-0.757	-0.427	0.00041	0.00041	Cell Cycle and Signaling	NM_053056.2:690
SIRT1-mRNA	0.517	0.0761	0.368	0.667	0.000496	0.000496	Cell Cycle and Signaling	NM_012238.4:1595
RAD51C-mRNA	-0.563	0.0875	-0.735	-0.392	0.000663	0.000663	Homologous Recombination	NM_002876.2:300
PIK3CB-mRNA	-0.903	0.147	-1.19	-0.615	0.000853	0.000853	Apoptosis	NM_006219.1:2945
FANCF-mRNA	-0.665	0.111	-0.882	-0.448	0.000963	0.000963	Fanconi Anemia	NM_022725.2:845
TOP3B-mRNA	0.45	0.0757	0.302	0.599	0.00101	0.00101	Homologous Recombination	NM_003935.4:1254
LIG3-mRNA	-0.657	0.111	-0.874	-0.441	0.00101	0.00101	Base Excision Repair	NM_002311.3:970
DDB2-mRNA	0.676	0.116	0.449	0.904	0.00113	0.00113	Nucleotide Excision Repair	NM_000107.1:840
NKX3-1-mRNA	0.68	0.123	0.439	0.922	0.00149	0.00149	Cell Cycle and Signaling	NR_046072.1:706
CDKN1A-mRNA	-0.576	0.104	-0.781	-0.371	0.0015	0.0015	Cell Cycle and Signaling	NM_000389.2:1975
HDAC1-mRNA	-0.856	0.155	-1.16	-0.551	0.0015	0.0015	Cell Cycle and Signaling	NM_004964.2:785
TP53-mRNA	-0.748	0.14	-1.02	-0.474	0.00175	0.00175	Apoptosis, Cell Cycle and Signaling, Checkpoint Activation	NM_000546.2:1330
PMS2-mRNA	-0.662	0.126	-0.908	-0.416	0.00188	0.00188	Mismatch Repair	NM_000535.5:690
POLD1-mRNA	0.628	0.123	0.387	0.869	0.00221	0.00221	Base Excision Repair, Independent Repair Enzymes.FS.Polymerases	NM_002691.2:2392
PMS1-mRNA	-0.764	0.153	-1.06	-0.464	0.00247	0.00247	Mismatch Repair	NM_000534.4:628
RB1-mRNA	0.664	0.134	0.402	0.927	0.00255	0.00255	Cell Cycle and Signaling	NM_000321.1:2110
ATR-mRNA	-1.04	0.211	-1.46	-0.631	0.00259	0.00259	Cell Cycle and Signaling, Checkpoint Activation	NM_001184.2:565
ALKBH2-mRNA	-0.793	0.167	-1.12	-0.466	0.00318	0.00318	Independent Repair Enzymes.FS.Polymerases	NM_001001655.2:907
UBB-mRNA	0.39	0.0828	0.227	0.552	0.0033	0.0033	Cell Cycle and Signaling	NM_018955.2:15
BCL2-mRNA	-1.82	0.39	-2.59	-1.06	0.00343	0.00343	Apoptosis	NM_000657.2:947
HDAC2-mRNA	-0.707	0.152	-1	-0.41	0.00346	0.00346	Cell Cycle and Signaling	NM_001527.1:930
NEIL2-mRNA	0.35	0.0771	0.199	0.501	0.00392	0.00392	Base Excision Repair	NM_145043.2:2570
RFC4-mRNA	-0.515	0.114	-0.738	-0.293	0.00394	0.00394	Mismatch Repair, Translesion Synthesis	NM_181573.2:1035
CASP8-mRNA	-1.11	0.252	-1.61	-0.62	0.00447	0.00447	Apoptosis	NM_001228.4:301
REV1-mRNA	-0.27	0.062	-0.391	-0.148	0.00482	0.00482	Independent Repair Enzymes.FS.Polymerases	NM_016316.2:2450
CREBBP-mRNA	0.601	0.14	0.326	0.875	0.0052	0.0052	Cell Cycle and Signaling	NM_001079846.1:4818
RAD1-mRNA	-0.331	0.0784	-0.485	-0.177	0.00556	0.00556	Checkpoint Activation	NM_133377.2:2625
POLR2D-mRNA	-0.632	0.156	-0.937	-0.327	0.00661	0.00661	Independent Repair Enzymes.FS.Polymerases, Nucleotide Excision Repair	NM_004805.3:1476
POLR2J-mRNA	0.506	0.128	0.254	0.757	0.00763	0.00763	Independent Repair Enzymes.FS.Polymerases, Nucleotide Excision Repair	NM_006234.4:618
SMAD4-mRNA	0.308	0.0785	0.154	0.462	0.00775	0.00775	Cell Cycle and Signaling	NM_005359.3:1370
ATM-mRNA	-0.843	0.216	-1.27	-0.419	0.00802	0.00802	Apoptosis, Cell Cycle and Signaling, Checkpoint Activation	NM_138292.3:6688
NFKB1-mRNA	0.971	0.252	0.476	1.47	0.00851	0.00851	Apoptosis	NM_003998.2:1675
POLK-mRNA	0.333	0.0868	0.163	0.503	0.00858	0.00858	Independent Repair Enzymes.FS.Polymerases	NM_016218.2:480
XRCC3-mRNA	-0.447	0.117	-0.677	-0.217	0.00887	0.00887	Homologous Recombination	NM_001100119.1:920
ERCC6-mRNA	0.786	0.211	0.373	1.2	0.00971	0.00971	Nucleotide Excision Repair	NM_000124.2:3235
PARP1-mRNA	-1.43	0.39	-2.2	-0.667	0.0104	0.0104	Base Excision Repair	NM_001618.3:3016
RFC1-mRNA	0.328	0.0896	0.152	0.503	0.0106	0.0106	Mismatch Repair, Translesion Synthesis	NM_001204747.1:3114
MUTYH-mRNA	-0.728	0.199	-1.12	-0.338	0.0106	0.0106	Base Excision Repair	NM_012222.2:412
APC-mRNA	0.46	0.127	0.211	0.709	0.011	0.011	Cell Cycle and Signaling	NM_000038.3:6850
NTHL1-mRNA	-0.733	0.205	-1.13	-0.332	0.0116	0.0116	Base Excision Repair	NM_002528.5:476
BCL2L1-mRNA	-0.374	0.105	-0.58	-0.168	0.012	0.012	Apoptosis	NM_138578.1:1560
MAD2L2-mRNA	0.24	0.0677	0.108	0.373	0.0121	0.0121	Cell Cycle and Signaling, Independent Repair Enzymes.FS.Polymerases	NM_001127325.1:290
RAD52-mRNA	0.197	0.0558	0.0882	0.307	0.0122	0.0122	Homologous Recombination	NM_134424.2:297
HUS1-mRNA	0.175	0.0501	0.0769	0.273	0.0129	0.0129	Checkpoint Activation	NM_004507.2:760
APEX1-mRNA	-0.478	0.143	-0.758	-0.197	0.0156	0.0156	Base Excision Repair	NM_001641.2:727
SMC3-mRNA	0.309	0.0929	0.127	0.491	0.0159	0.0159	Cell Cycle and Signaling	NM_005445.3:3525
TREX1-mRNA	-0.46	0.14	-0.735	-0.185	0.0169	0.0169	Independent Repair Enzymes.FS.Polymerases	NM_016381.3:1486
PIK3CA-mRNA	-0.381	0.118	-0.612	-0.151	0.0176	0.0176	Apoptosis	NM_006218.2:2445
POLB-mRNA	-0.851	0.268	-1.38	-0.326	0.0191	0.0191	Base Excision Repair, Independent Repair Enzymes.FS.Polymerases	NM_002690.1:145
MYD88-mRNA	-0.522	0.164	-0.845	-0.2	0.0192	0.0192	Apoptosis	NM_002468.3:2145
NEIL3-mRNA	0.602	0.191	0.229	0.976	0.0196	0.0196	Base Excision Repair	NM_018248.2:842
RAD17-mRNA	-0.289	0.0928	-0.471	-0.107	0.0206	0.0206	Checkpoint Activation	NM_133338.1:1912
MLH3-mRNA	0.404	0.131	0.147	0.662	0.0218	0.0218	Mismatch Repair	NM_014381.2:660
ERCC8-mRNA	-0.442	0.147	-0.73	-0.155	0.0235	0.0235	Nucleotide Excision Repair	NM_000082.3:175
OGG1-mRNA	-0.328	0.11	-0.544	-0.112	0.0248	0.0248	Base Excision Repair	NM_002542.5:720
FANCI-mRNA	0.658	0.256	0.156	1.16	0.0425	0.0425	Fanconi Anemia	NM_001113378.1:541
RAD50-mRNA	-0.287	0.112	-0.506	-0.067	0.043	0.043	Homologous Recombination	NM_005732.2:5397
RAD18-mRNA	0.276	0.108	0.0641	0.488	0.0433	0.0433	Translesion Synthesis	NM_020165.2:2015
RECQL5-mRNA	-0.464	0.183	-0.822	-0.105	0.0444	0.0444	Homologous Recombination	NM_004259.6:2944
FAN1-mRNA	-0.562	0.228	-1.01	-0.116	0.0485	0.0485	Fanconi Anemia	NM_001146094.1:1635
POLM-mRNA	-0.405	0.166	-0.731	-0.0803	0.0502	0.0502	Independent Repair Enzymes.FS.Polymerases	NM_013284.3:248
CHEK1-mRNA	0.311	0.128	0.0598	0.562	0.0514	0.0514	Cell Cycle and Signaling, Checkpoint Activation	NM_001114121.1:2225
XPA-mRNA	-0.353	0.147	-0.64	-0.0654	0.0529	0.0529	Nucleotide Excision Repair	NM_000380.3:265
CCND2-mRNA	-0.934	0.406	-1.73	-0.138	0.0612	0.0612	Cell Cycle and Signaling	NM_001759.2:5825
MNAT1-mRNA	0.178	0.0777	0.0252	0.33	0.0625	0.0625	Nucleotide Excision Repair	NM_002431.2:975
ERCC5-mRNA	-0.22	0.0965	-0.409	-0.0309	0.0628	0.0628	Nucleotide Excision Repair	NM_000123.2:1630
MSH2-mRNA	-0.508	0.224	-0.947	-0.0694	0.0637	0.0637	Mismatch Repair	NM_000251.1:2105
UNG-mRNA	-0.489	0.22	-0.921	-0.0576	0.0681	0.0681	Base Excision Repair	NM_003362.3:1313
PTEN-mRNA	0.243	0.112	0.0236	0.462	0.073	0.073	Apoptosis, Cell Cycle and Signaling, Nucleotide Excision Repair	NM_000314.4:1351
RFC3-mRNA	-0.511	0.236	-0.974	-0.0477	0.0739	0.0739	Mismatch Repair, Translesion Synthesis	NM_002915.3:740
TP53BP1-mRNA	-0.214	0.0993	-0.409	-0.0195	0.0745	0.0745	Apoptosis	NM_001141980.1:1960
CHEK2-mRNA	0.253	0.118	0.0211	0.485	0.0763	0.0763	Cell Cycle and Signaling, Checkpoint Activation	NM_007194.3:140
SUMO3-mRNA	0.242	0.116	0.0147	0.469	0.082	0.082	Cell Cycle and Signaling	NM_006936.2:500
MSH3-mRNA	0.182	0.0876	0.0108	0.354	0.0824	0.0824	Mismatch Repair	NM_002439.2:2555
BLM-mRNA	-0.417	0.207	-0.822	-0.0117	0.0903	0.0903	Homologous Recombination	NM_000057.2:2135
BUB1B-mRNA	0.551	0.28	0.00166	1.1	0.0969	0.0969	Cell Cycle and Signaling	NM_001211.4:835
HLTF-mRNA	-0.27	0.137	-0.538	-0.000757	0.097	0.097	Independent Repair Enzymes.FS.Polymerases, Translesion Synthesis	NM_139048.2:3820
RECQL-mRNA	0.237	0.12	0.000618	0.473	0.097	0.097	Homologous Recombination	NM_032941.2:1035
RMI1-mRNA	0.403	0.205	-8.94e-06	0.805	0.0977	0.0977	Cell Cycle and Signaling	NM_024945.2:527
ATRIP-mRNA	-0.327	0.168	-0.657	0.00181	0.0992	0.0992	Checkpoint Activation	NM_130384.1:466
PIK3R1-mRNA	-0.244	0.125	-0.49	0.00203	0.0999	0.0999	Apoptosis	NM_181504.2:1105
ERCC1-mRNA	0.118	0.062	-0.00326	0.24	0.105	0.105	Nucleotide Excision Repair	NM_001983.3:458
POLE4-mRNA	-0.16	0.0842	-0.325	0.00485	0.106	0.106	Independent Repair Enzymes.FS.Polymerases	NM_019896.2:202
PCNA-mRNA	-1.05	0.554	-2.13	0.0379	0.107	0.107	Base Excision Repair, Cell Cycle and Signaling, Translesion Synthesis	NM_002592.2:280
RAD54L-mRNA	0.507	0.268	-0.0192	1.03	0.108	0.108	Homologous Recombination	NM_003579.2:1435
CCNO-mRNA	-1.09	0.588	-2.24	0.0609	0.113	0.113	Base Excision Repair	NM_021147.3:45
MDC1-mRNA	0.242	0.132	-0.0174	0.501	0.117	0.117	Cell Cycle and Signaling	NM_014641.2:6719
SMUG1-mRNA	-0.235	0.13	-0.489	0.0196	0.12	0.12	Base Excision Repair	NM_001243789.1:518
APEX2-mRNA	-0.17	0.0944	-0.355	0.0152	0.122	0.122	Base Excision Repair	NM_014481.2:360
TIPIN-mRNA	-0.322	0.18	-0.675	0.0306	0.124	0.124	Checkpoint Activation	NM_017858.2:82
DDB1-mRNA	-0.125	0.0703	-0.263	0.013	0.126	0.126	Nucleotide Excision Repair	NM_001923.3:1502
POLD4-mRNA	0.264	0.154	-0.0376	0.567	0.137	0.137	Base Excision Repair, Independent Repair Enzymes.FS.Polymerases	NM_021173.2:470
PRKX-mRNA	-0.688	0.404	-1.48	0.104	0.14	0.14	Apoptosis	NM_005044.1:2590
UBE2T-mRNA	-0.423	0.253	-0.919	0.0722	0.145	0.145	Fanconi Anemia	NM_014176.3:595
PRKACB-mRNA	-0.182	0.109	-0.396	0.0317	0.146	0.146	Apoptosis	NM_182948.2:805
MSH6-mRNA	-0.191	0.115	-0.417	0.0342	0.147	0.147	Mismatch Repair	NM_000179.1:3525
BRIP1-mRNA	0.468	0.284	-0.0879	1.02	0.15	0.15	Fanconi Anemia	NM_032043.1:1130
RAD51D-mRNA	-0.448	0.275	-0.988	0.0912	0.155	0.155	Homologous Recombination	NM_002878.3:1890
POLE2-mRNA	-0.579	0.357	-1.28	0.12	0.155	0.155	Base Excision Repair, Independent Repair Enzymes.FS.Polymerases	NM_002692.2:1420
RAD9A-mRNA	-0.246	0.153	-0.545	0.0538	0.159	0.159	Checkpoint Activation	NM_004584.2:786
POLI-mRNA	0.22	0.138	-0.0499	0.49	0.161	0.161	Independent Repair Enzymes.FS.Polymerases, Translesion Synthesis	NM_007195.2:626
AURKA-mRNA	0.415	0.262	-0.0987	0.93	0.164	0.164	Cell Cycle and Signaling	NM_003600.2:405
FANCL-mRNA	-0.307	0.21	-0.72	0.105	0.194	0.194	Fanconi Anemia	NM_001114636.1:446
FEN1-mRNA	-0.514	0.358	-1.22	0.188	0.201	0.201	Base Excision Repair	NM_004111.4:425
LIG1-mRNA	0.216	0.163	-0.103	0.536	0.233	0.233	Base Excision Repair	NM_000234.1:2164
XRCC1-mRNA	0.163	0.133	-0.0965	0.423	0.264	0.264	Base Excision Repair	NM_006297.2:1736
NBN-mRNA	0.108	0.091	-0.0698	0.287	0.278	0.278	Homologous Recombination	NM_001024688.1:1105
PRKDC-mRNA	0.291	0.253	-0.205	0.787	0.294	0.294	Cell Cycle and Signaling, Non-homologous End Joining	NM_006904.6:12750
WEE1-mRNA	0.168	0.147	-0.12	0.456	0.296	0.296	Cell Cycle and Signaling	NM_003390.3:1225
SMC1A-mRNA	0.217	0.193	-0.16	0.594	0.303	0.303	Cell Cycle and Signaling	NM_006306.2:2320
RAD51B-mRNA	-0.187	0.166	-0.511	0.138	0.303	0.303	Homologous Recombination	NM_002877.5:277
TOP3A-mRNA	-0.198	0.18	-0.551	0.154	0.312	0.312	Homologous Recombination	NM_004618.3:1060
H2AFX-mRNA	-0.333	0.307	-0.934	0.269	0.32	0.32	Checkpoint Activation	NM_002105.2:1392
SLX4-mRNA	-0.507	0.471	-1.43	0.416	0.323	0.323	Homologous Recombination	NM_032444.2:3965
POLL-mRNA	-0.125	0.117	-0.356	0.105	0.327	0.327	Base Excision Repair, Independent Repair Enzymes.FS.Polymerases	NM_001174085.1:1614
FANCG-mRNA	0.163	0.156	-0.142	0.467	0.336	0.336	Fanconi Anemia	NM_004629.1:1900
FANCE-mRNA	-0.2	0.194	-0.581	0.181	0.344	0.344	Fanconi Anemia	NM_021922.2:1275
PNKP-mRNA	-0.13	0.128	-0.381	0.12	0.348	0.348	Base Excision Repair	NM_007254.2:1528
BRCA2-mRNA	0.345	0.346	-0.333	1.02	0.357	0.357	Homologous Recombination	NM_000059.3:115
POLQ-mRNA	0.445	0.454	-0.444	1.34	0.365	0.365	Independent Repair Enzymes.FS.Polymerases	NM_199420.3:920
POLE-mRNA	0.199	0.205	-0.203	0.601	0.37	0.37	Independent Repair Enzymes.FS.Polymerases	NM_006231.3:3264
RMI2-mRNA	-0.257	0.281	-0.808	0.294	0.396	0.396	Cell Cycle and Signaling	NM_152308.1:890
PARP2-mRNA	0.119	0.131	-0.138	0.377	0.399	0.399	Base Excision Repair	NM_005484.3:1425
MPG-mRNA	0.0632	0.07	-0.074	0.2	0.401	0.401	Base Excision Repair	NM_001015052.1:675
CRY1-mRNA	-0.125	0.139	-0.398	0.149	0.406	0.406	Independent Repair Enzymes.FS.Polymerases	NM_004075.3:1375
XRCC2-mRNA	-0.168	0.192	-0.545	0.208	0.414	0.414	Homologous Recombination	NM_005431.1:2703
FANCC-mRNA	0.0921	0.113	-0.13	0.314	0.448	0.448	Fanconi Anemia	NM_000136.2:310
XRCC5-mRNA	0.0942	0.116	-0.134	0.323	0.449	0.449	Non-homologous End Joining	NM_021141.3:832
SLFN11-mRNA	0.168	0.209	-0.242	0.579	0.453	0.453	Apoptosis, Cell Cycle and Signaling	NM_001104587.1:920
RRM2B-mRNA	-0.0864	0.11	-0.303	0.13	0.463	0.463	Cell Cycle and Signaling, Independent Repair Enzymes.FS.Polymerases	NM_015713.3:1508
CCND3-mRNA	0.199	0.256	-0.303	0.701	0.467	0.467	Cell Cycle and Signaling	NM_001760.2:1215
XRCC4-mRNA	-0.103	0.139	-0.375	0.169	0.487	0.487	Non-homologous End Joining	NM_003401.3:772
CDK7-mRNA	0.106	0.144	-0.176	0.388	0.488	0.488	Cell Cycle and Signaling, Nucleotide Excision Repair	NM_001799.2:785
ERCC2-mRNA	-0.194	0.281	-0.745	0.358	0.516	0.516	Nucleotide Excision Repair	NM_000400.2:240
USP1-mRNA	0.113	0.166	-0.213	0.439	0.522	0.522	Fanconi Anemia	NM_003368.4:2747
KRAS-mRNA	0.0527	0.0779	-0.0999	0.205	0.524	0.524	Cell Cycle and Signaling	NM_004985.3:327
MLH1-mRNA	-0.0858	0.136	-0.353	0.181	0.552	0.552	Mismatch Repair	NM_000249.2:1605
GEN1-mRNA	-0.25	0.409	-1.05	0.552	0.564	0.564	Homologous Recombination	NM_182625.3:285
TDG-mRNA	-0.0498	0.0881	-0.222	0.123	0.593	0.593	Base Excision Repair	NM_003211.4:2060
XRCC6-mRNA	0.0729	0.135	-0.192	0.338	0.609	0.609	Non-homologous End Joining	NM_001469.3:670
FANCD2-mRNA	0.159	0.299	-0.428	0.745	0.615	0.615	Fanconi Anemia	NM_033084.3:260
FANCM-mRNA	0.166	0.353	-0.526	0.859	0.654	0.654	Fanconi Anemia	NM_020937.2:3081
RAD23A-mRNA	0.0301	0.0648	-0.097	0.157	0.659	0.659	Nucleotide Excision Repair	NM_005053.2:1105
ERCC3-mRNA	-0.0364	0.0845	-0.202	0.129	0.682	0.682	Nucleotide Excision Repair	NM_000122.1:1950
ALKBH3-mRNA	0.049	0.116	-0.179	0.277	0.688	0.688	Independent Repair Enzymes.FS.Polymerases	NM_139178.3:690
RPA3-mRNA	0.121	0.298	-0.464	0.705	0.7	0.7	Nucleotide Excision Repair	NM_002947.3:990
BRCA1-mRNA	-0.105	0.262	-0.619	0.408	0.701	0.701	Homologous Recombination	NM_007305.2:1275
DNA2-mRNA	-0.0678	0.227	-0.512	0.376	0.775	0.775	Independent Repair Enzymes.FS.Polymerases	NM_001080449.2:1998
FANCB-mRNA	0.0689	0.234	-0.39	0.528	0.779	0.779	Fanconi Anemia	NM_152633.2:2470
AKT3-mRNA	0.0194	0.108	-0.192	0.23	0.863	0.863	Apoptosis	NM_005465.4:287
RPS27A-mRNA	-0.0104	0.0662	-0.14	0.119	0.881	0.881	Cell Cycle and Signaling	NM_002954.5:650
MRE11A-mRNA	0.0263	0.171	-0.309	0.362	0.883	0.883	Homologous Recombination	NM_005591.3:505
SMARCA4-mRNA	0.0104	0.0775	-0.141	0.162	0.898	0.898	Cell Cycle and Signaling	NM_003072.3:5400
RAD51-mRNA	-0.0168	0.135	-0.282	0.248	0.905	0.905	Homologous Recombination	NM_133487.2:566
SLK-mRNA	-0.0122	0.11	-0.227	0.202	0.915	0.915	Nucleotide Excision Repair	NM_014720.2:1185
PARP4-mRNA	-0.00798	0.132	-0.266	0.25	0.954	0.954	Base Excision Repair	NM_006437.3:1170
POLD3-mRNA	-0.00851	0.169	-0.339	0.322	0.961	0.961	Base Excision Repair, Independent Repair Enzymes.FS.Polymerases	NM_006591.2:542
FANCA-mRNA	-0.0106	0.312	-0.622	0.601	0.974	0.974	Fanconi Anemia	NM_000135.2:265
EXO1-mRNA	0.00372	0.225	-0.438	0.445	0.987	0.987	Mismatch Repair	NM_006027.3:820

## Sheet: D566 1% O2
	Log2 fold change	std error	Lower confidence limit	Upper confidence limit	P-value	Unadj.p.value	Gene.sets	probe.ID
ALKBH2-mRNA	-1.15	0.174	-1.49	-0.811	0.000574	0.000574	Independent Repair Enzymes.FS.Polymerases	NM_001001655.2:907
CDKN2C-mRNA	0.887	0.138	0.615	1.16	0.000682	0.000682	Cell Cycle and Signaling	NM_001262.2:1295
CHEK1-mRNA	0.374	0.0597	0.257	0.491	0.000772	0.000772	Cell Cycle and Signaling, Checkpoint Activation	NM_001114121.1:2225
RB1-mRNA	0.495	0.0808	0.337	0.654	0.00086	0.00086	Cell Cycle and Signaling	NM_000321.1:2110
PMS2-mRNA	-0.92	0.159	-1.23	-0.609	0.00115	0.00115	Mismatch Repair	NM_000535.5:690
POLB-mRNA	-0.931	0.165	-1.26	-0.607	0.00135	0.00135	Base Excision Repair, Independent Repair Enzymes.FS.Polymerases	NM_002690.1:145
NBN-mRNA	-0.546	0.102	-0.745	-0.347	0.00172	0.00172	Homologous Recombination	NM_001024688.1:1105
GTF2H3-mRNA	-0.649	0.125	-0.895	-0.403	0.00207	0.00207	Nucleotide Excision Repair	NM_001516.3:70
WRN-mRNA	-0.713	0.141	-0.989	-0.437	0.0023	0.0023	Homologous Recombination	NM_000553.4:560
TIPIN-mRNA	-1.02	0.212	-1.44	-0.603	0.00301	0.00301	Checkpoint Activation	NM_017858.2:82
TP53-mRNA	-0.57	0.122	-0.809	-0.331	0.00342	0.00342	Apoptosis, Cell Cycle and Signaling, Checkpoint Activation	NM_000546.2:1330
MSH5-mRNA	-0.948	0.211	-1.36	-0.536	0.00409	0.00409	Mismatch Repair	NM_172165.2:495
ERCC4-mRNA	-0.871	0.214	-1.29	-0.452	0.00654	0.00654	Nucleotide Excision Repair	NM_005236.2:1700
NKX3-1-mRNA	0.742	0.182	0.385	1.1	0.00654	0.00654	Cell Cycle and Signaling	NR_046072.1:706
EGFR-mRNA	0.51	0.133	0.25	0.77	0.00851	0.00851	Cell Cycle and Signaling	NM_201282.1:360
ABL1-mRNA	0.955	0.25	0.464	1.45	0.0088	0.0088	Cell Cycle and Signaling	NM_005157.3:3200
FAN1-mRNA	-0.421	0.113	-0.642	-0.2	0.00964	0.00964	Fanconi Anemia	NM_001146094.1:1635
RAD51D-mRNA	-0.759	0.205	-1.16	-0.358	0.01	0.01	Homologous Recombination	NM_002878.3:1890
NEIL2-mRNA	-0.543	0.151	-0.839	-0.247	0.0115	0.0115	Base Excision Repair	NM_145043.2:2570
BCL2-mRNA	-1.22	0.352	-1.91	-0.531	0.0133	0.0133	Apoptosis	NM_000657.2:947
DDB2-mRNA	0.874	0.257	0.371	1.38	0.0144	0.0144	Nucleotide Excision Repair	NM_000107.1:840
POLI-mRNA	0.43	0.127	0.182	0.678	0.0145	0.0145	Independent Repair Enzymes.FS.Polymerases, Translesion Synthesis	NM_007195.2:626
XPA-mRNA	-0.826	0.246	-1.31	-0.345	0.0151	0.0151	Nucleotide Excision Repair	NM_000380.3:265
POLM-mRNA	-0.344	0.103	-0.546	-0.142	0.0156	0.0156	Independent Repair Enzymes.FS.Polymerases	NM_013284.3:248
MUTYH-mRNA	-0.565	0.17	-0.899	-0.231	0.0161	0.0161	Base Excision Repair	NM_012222.2:412
XRCC5-mRNA	-0.285	0.0916	-0.464	-0.105	0.0209	0.0209	Non-homologous End Joining	NM_021141.3:832
TOP3B-mRNA	0.279	0.0901	0.103	0.456	0.0211	0.0211	Homologous Recombination	NM_003935.4:1254
UNG-mRNA	-0.635	0.21	-1.05	-0.224	0.0232	0.0232	Base Excision Repair	NM_003362.3:1313
SMARCA4-mRNA	-0.312	0.107	-0.521	-0.103	0.0263	0.0263	Cell Cycle and Signaling	NM_003072.3:5400
POLR2D-mRNA	-0.43	0.147	-0.717	-0.142	0.0263	0.0263	Independent Repair Enzymes.FS.Polymerases, Nucleotide Excision Repair	NM_004805.3:1476
POLR2H-mRNA	0.418	0.144	0.136	0.701	0.0272	0.0272	Independent Repair Enzymes.FS.Polymerases, Nucleotide Excision Repair	NM_001278698.1:940
NEIL3-mRNA	0.527	0.186	0.163	0.891	0.0296	0.0296	Base Excision Repair	NM_018248.2:842
APEX1-mRNA	-0.539	0.191	-0.914	-0.164	0.0305	0.0305	Base Excision Repair	NM_001641.2:727
ATR-mRNA	-0.91	0.332	-1.56	-0.258	0.0339	0.0339	Cell Cycle and Signaling, Checkpoint Activation	NM_001184.2:565
RRM2B-mRNA	-0.495	0.186	-0.86	-0.13	0.0376	0.0376	Cell Cycle and Signaling, Independent Repair Enzymes.FS.Polymerases	NM_015713.3:1508
TDG-mRNA	-0.227	0.0865	-0.396	-0.0571	0.0396	0.0396	Base Excision Repair	NM_003211.4:2060
REV1-mRNA	-0.393	0.151	-0.689	-0.0972	0.0404	0.0404	Independent Repair Enzymes.FS.Polymerases	NM_016316.2:2450
PRKX-mRNA	-0.669	0.263	-1.19	-0.153	0.044	0.044	Apoptosis	NM_005044.1:2590
ALKBH3-mRNA	-0.309	0.124	-0.553	-0.0653	0.0475	0.0475	Independent Repair Enzymes.FS.Polymerases	NM_139178.3:690
NFKB1-mRNA	-0.222	0.0907	-0.4	-0.0442	0.05	0.05	Apoptosis	NM_003998.2:1675
UBB-mRNA	-0.206	0.0856	-0.374	-0.0381	0.0529	0.0529	Cell Cycle and Signaling	NM_018955.2:15
MLH1-mRNA	-0.428	0.181	-0.784	-0.0731	0.056	0.056	Mismatch Repair	NM_000249.2:1605
PMS1-mRNA	-0.295	0.125	-0.54	-0.049	0.057	0.057	Mismatch Repair	NM_000534.4:628
USP1-mRNA	-0.341	0.146	-0.627	-0.054	0.0587	0.0587	Fanconi Anemia	NM_003368.4:2747
CRY1-mRNA	-0.727	0.324	-1.36	-0.0922	0.0659	0.0659	Independent Repair Enzymes.FS.Polymerases	NM_004075.3:1375
MSH2-mRNA	-0.376	0.168	-0.706	-0.0465	0.0667	0.0667	Mismatch Repair	NM_000251.1:2105
RAD51C-mRNA	-0.423	0.193	-0.802	-0.0441	0.0713	0.0713	Homologous Recombination	NM_002876.2:300
ERCC8-mRNA	-0.406	0.188	-0.775	-0.0366	0.0747	0.0747	Nucleotide Excision Repair	NM_000082.3:175
MYC-mRNA	-1.23	0.589	-2.39	-0.0782	0.0813	0.0813	Cell Cycle and Signaling	NM_002467.3:1610
PARP3-mRNA	0.282	0.137	0.0131	0.55	0.0856	0.0856	Base Excision Repair	NM_005485.4:566
POLE2-mRNA	-0.615	0.31	-1.22	-0.00711	0.0946	0.0946	Base Excision Repair, Independent Repair Enzymes.FS.Polymerases	NM_002692.2:1420
OGG1-mRNA	-0.285	0.15	-0.579	0.00965	0.107	0.107	Base Excision Repair	NM_002542.5:720
ATRIP-mRNA	-0.412	0.218	-0.839	0.0148	0.107	0.107	Checkpoint Activation	NM_130384.1:466
WEE1-mRNA	0.0773	0.0409	-0.00289	0.158	0.108	0.108	Cell Cycle and Signaling	NM_003390.3:1225
NEIL1-mRNA	0.58	0.325	-0.0575	1.22	0.125	0.125	Base Excision Repair	NM_024608.2:1675
LIG4-mRNA	-1.15	0.665	-2.45	0.157	0.135	0.135	Non-homologous End Joining	NM_002312.3:2623
CASP8-mRNA	-0.387	0.225	-0.827	0.0532	0.136	0.136	Apoptosis	NM_001228.4:301
NTHL1-mRNA	-0.544	0.319	-1.17	0.0811	0.139	0.139	Base Excision Repair	NM_002528.5:476
PARP1-mRNA	-0.581	0.348	-1.26	0.1	0.146	0.146	Base Excision Repair	NM_001618.3:3016
MDC1-mRNA	-0.184	0.113	-0.406	0.0372	0.154	0.154	Cell Cycle and Signaling	NM_014641.2:6719
SMC3-mRNA	-0.189	0.117	-0.419	0.0407	0.158	0.158	Cell Cycle and Signaling	NM_005445.3:3525
FANCB-mRNA	0.245	0.154	-0.0566	0.547	0.162	0.162	Fanconi Anemia	NM_152633.2:2470
ERCC2-mRNA	-0.43	0.276	-0.97	0.111	0.17	0.17	Nucleotide Excision Repair	NM_000400.2:240
PRKACB-mRNA	-0.173	0.111	-0.391	0.0448	0.171	0.171	Apoptosis	NM_182948.2:805
SIRT1-mRNA	-0.332	0.214	-0.753	0.0883	0.172	0.172	Cell Cycle and Signaling	NM_012238.4:1595
TREX1-mRNA	0.388	0.253	-0.108	0.883	0.176	0.176	Independent Repair Enzymes.FS.Polymerases	NM_016381.3:1486
CREBBP-mRNA	0.162	0.106	-0.0455	0.37	0.177	0.177	Cell Cycle and Signaling	NM_001079846.1:4818
FANCF-mRNA	-0.0907	0.0597	-0.208	0.0262	0.179	0.179	Fanconi Anemia	NM_022725.2:845
LIG1-mRNA	0.268	0.176	-0.0778	0.613	0.18	0.18	Base Excision Repair	NM_000234.1:2164
RMI2-mRNA	0.334	0.22	-0.0974	0.766	0.18	0.18	Cell Cycle and Signaling	NM_152308.1:890
XPC-mRNA	-0.524	0.358	-1.23	0.178	0.194	0.194	Nucleotide Excision Repair	NM_004628.3:2135
POLQ-mRNA	0.476	0.326	-0.163	1.11	0.194	0.194	Independent Repair Enzymes.FS.Polymerases	NM_199420.3:920
RPS27A-mRNA	-0.21	0.148	-0.501	0.0806	0.206	0.206	Cell Cycle and Signaling	NM_002954.5:650
RFC3-mRNA	-0.278	0.199	-0.668	0.112	0.212	0.212	Mismatch Repair, Translesion Synthesis	NM_002915.3:740
HDAC1-mRNA	0.246	0.178	-0.103	0.595	0.217	0.217	Cell Cycle and Signaling	NM_004964.2:785
RFC1-mRNA	0.159	0.116	-0.0692	0.387	0.221	0.221	Mismatch Repair, Translesion Synthesis	NM_001204747.1:3114
FANCE-mRNA	-0.305	0.225	-0.746	0.135	0.223	0.223	Fanconi Anemia	NM_021922.2:1275
RAD51B-mRNA	-0.381	0.281	-0.931	0.169	0.223	0.223	Homologous Recombination	NM_002877.5:277
POLD1-mRNA	0.166	0.123	-0.0742	0.407	0.224	0.224	Base Excision Repair, Independent Repair Enzymes.FS.Polymerases	NM_002691.2:2392
RMI1-mRNA	0.215	0.159	-0.0974	0.527	0.226	0.226	Cell Cycle and Signaling	NM_024945.2:527
RAD50-mRNA	-0.245	0.182	-0.602	0.112	0.227	0.227	Homologous Recombination	NM_005732.2:5397
CDKN1B-mRNA	0.239	0.182	-0.118	0.597	0.238	0.238	Cell Cycle and Signaling	NM_004064.2:365
AURKA-mRNA	0.346	0.264	-0.172	0.864	0.238	0.238	Cell Cycle and Signaling	NM_003600.2:405
RAD18-mRNA	0.122	0.0981	-0.0704	0.314	0.261	0.261	Translesion Synthesis	NM_020165.2:2015
POLD4-mRNA	-0.29	0.239	-0.758	0.179	0.271	0.271	Base Excision Repair, Independent Repair Enzymes.FS.Polymerases	NM_021173.2:470
POLE4-mRNA	0.0927	0.0766	-0.0573	0.243	0.271	0.271	Independent Repair Enzymes.FS.Polymerases	NM_019896.2:202
FANCG-mRNA	0.216	0.179	-0.134	0.567	0.272	0.272	Fanconi Anemia	NM_004629.1:1900
EXO1-mRNA	0.233	0.199	-0.157	0.622	0.286	0.286	Mismatch Repair	NM_006027.3:820
HDAC2-mRNA	-0.0944	0.0811	-0.253	0.0646	0.289	0.289	Cell Cycle and Signaling	NM_001527.1:930
RAD9A-mRNA	-0.179	0.155	-0.482	0.124	0.291	0.291	Checkpoint Activation	NM_004584.2:786
PIK3R1-mRNA	-0.335	0.29	-0.903	0.233	0.292	0.292	Apoptosis	NM_181504.2:1105
SLX4-mRNA	-0.395	0.343	-1.07	0.277	0.293	0.293	Homologous Recombination	NM_032444.2:3965
LIG3-mRNA	-0.228	0.198	-0.616	0.16	0.294	0.294	Base Excision Repair	NM_002311.3:970
MYD88-mRNA	-0.403	0.356	-1.1	0.295	0.301	0.301	Apoptosis	NM_002468.3:2145
RAD51-mRNA	0.257	0.227	-0.189	0.702	0.302	0.302	Homologous Recombination	NM_133487.2:566
UBE2T-mRNA	-0.365	0.328	-1.01	0.278	0.308	0.308	Fanconi Anemia	NM_014176.3:595
POLK-mRNA	-0.0998	0.0907	-0.278	0.078	0.313	0.313	Independent Repair Enzymes.FS.Polymerases	NM_016218.2:480
MAD2L2-mRNA	-0.241	0.223	-0.678	0.195	0.32	0.32	Cell Cycle and Signaling, Independent Repair Enzymes.FS.Polymerases	NM_001127325.1:290
RFC4-mRNA	-0.222	0.205	-0.624	0.18	0.32	0.32	Mismatch Repair, Translesion Synthesis	NM_181573.2:1035
CDK7-mRNA	-0.233	0.217	-0.659	0.192	0.324	0.324	Cell Cycle and Signaling, Nucleotide Excision Repair	NM_001799.2:785
PCNA-mRNA	-0.427	0.399	-1.21	0.355	0.326	0.326	Base Excision Repair, Cell Cycle and Signaling, Translesion Synthesis	NM_002592.2:280
SUMO3-mRNA	0.286	0.285	-0.274	0.845	0.355	0.355	Cell Cycle and Signaling	NM_006936.2:500
FANCI-mRNA	0.19	0.192	-0.186	0.566	0.361	0.361	Fanconi Anemia	NM_001113378.1:541
RAD21-mRNA	0.157	0.161	-0.159	0.473	0.368	0.368	Cell Cycle and Signaling	NM_006265.2:1080
APEX2-mRNA	-0.158	0.163	-0.477	0.161	0.368	0.368	Base Excision Repair	NM_014481.2:360
RAD1-mRNA	-0.224	0.232	-0.679	0.232	0.373	0.373	Checkpoint Activation	NM_133377.2:2625
PRKDC-mRNA	-0.174	0.182	-0.531	0.183	0.377	0.377	Cell Cycle and Signaling, Non-homologous End Joining	NM_006904.6:12750
RAD17-mRNA	-0.147	0.154	-0.448	0.155	0.377	0.377	Checkpoint Activation	NM_133338.1:1912
HUS1-mRNA	0.24	0.255	-0.26	0.739	0.383	0.383	Checkpoint Activation	NM_004507.2:760
PTEN-mRNA	0.152	0.174	-0.188	0.493	0.413	0.413	Apoptosis, Cell Cycle and Signaling, Nucleotide Excision Repair	NM_000314.4:1351
ERCC1-mRNA	-0.15	0.173	-0.489	0.19	0.421	0.421	Nucleotide Excision Repair	NM_001983.3:458
AKT3-mRNA	0.0687	0.0815	-0.091	0.228	0.432	0.432	Apoptosis	NM_005465.4:287
RECQL5-mRNA	-0.331	0.393	-1.1	0.44	0.432	0.432	Homologous Recombination	NM_004259.6:2944
RAD54L-mRNA	0.246	0.296	-0.335	0.826	0.439	0.439	Homologous Recombination	NM_003579.2:1435
MRE11A-mRNA	-0.111	0.135	-0.376	0.154	0.442	0.442	Homologous Recombination	NM_005591.3:505
RECQL-mRNA	0.12	0.161	-0.195	0.435	0.482	0.482	Homologous Recombination	NM_032941.2:1035
DNA2-mRNA	-0.108	0.157	-0.415	0.199	0.517	0.517	Independent Repair Enzymes.FS.Polymerases	NM_001080449.2:1998
BRIP1-mRNA	0.203	0.298	-0.382	0.787	0.522	0.522	Fanconi Anemia	NM_032043.1:1130
KRAS-mRNA	-0.0392	0.0588	-0.154	0.0761	0.53	0.53	Cell Cycle and Signaling	NM_004985.3:327
RAD52-mRNA	0.13	0.198	-0.257	0.517	0.536	0.536	Homologous Recombination	NM_134424.2:297
DDB1-mRNA	-0.0785	0.12	-0.313	0.156	0.536	0.536	Nucleotide Excision Repair	NM_001923.3:1502
XRCC2-mRNA	-0.157	0.245	-0.636	0.323	0.546	0.546	Homologous Recombination	NM_005431.1:2703
POLR2J-mRNA	-0.11	0.181	-0.464	0.244	0.564	0.564	Independent Repair Enzymes.FS.Polymerases, Nucleotide Excision Repair	NM_006234.4:618
APC-mRNA	0.102	0.181	-0.252	0.457	0.593	0.593	Cell Cycle and Signaling	NM_000038.3:6850
MPG-mRNA	0.101	0.179	-0.251	0.452	0.595	0.595	Base Excision Repair	NM_001015052.1:675
PARP2-mRNA	-0.129	0.232	-0.584	0.325	0.597	0.597	Base Excision Repair	NM_005484.3:1425
GEN1-mRNA	-0.143	0.259	-0.65	0.364	0.601	0.601	Homologous Recombination	NM_182625.3:285
TOP3A-mRNA	-0.112	0.206	-0.517	0.292	0.605	0.605	Homologous Recombination	NM_004618.3:1060
POLD3-mRNA	-0.171	0.318	-0.794	0.452	0.611	0.611	Base Excision Repair, Independent Repair Enzymes.FS.Polymerases	NM_006591.2:542
SMC1A-mRNA	-0.0846	0.163	-0.405	0.236	0.623	0.623	Cell Cycle and Signaling	NM_006306.2:2320
SMUG1-mRNA	-0.151	0.302	-0.743	0.441	0.635	0.635	Base Excision Repair	NM_001243789.1:518
MSH6-mRNA	-0.07	0.141	-0.347	0.206	0.637	0.637	Mismatch Repair	NM_000179.1:3525
FANCL-mRNA	-0.239	0.509	-1.24	0.759	0.655	0.655	Fanconi Anemia	NM_001114636.1:446
FANCC-mRNA	0.0906	0.194	-0.291	0.472	0.658	0.658	Fanconi Anemia	NM_000136.2:310
CDKN1A-mRNA	0.105	0.229	-0.344	0.553	0.664	0.664	Cell Cycle and Signaling	NM_000389.2:1975
SMAD4-mRNA	-0.0414	0.0914	-0.221	0.138	0.666	0.666	Cell Cycle and Signaling	NM_005359.3:1370
PNKP-mRNA	-0.063	0.145	-0.347	0.221	0.679	0.679	Base Excision Repair	NM_007254.2:1528
PIK3CA-mRNA	-0.0614	0.144	-0.343	0.22	0.684	0.684	Apoptosis	NM_006218.2:2445
RPA3-mRNA	0.163	0.388	-0.598	0.924	0.689	0.689	Nucleotide Excision Repair	NM_002947.3:990
TP53BP1-mRNA	-0.0792	0.197	-0.466	0.308	0.702	0.702	Apoptosis	NM_001141980.1:1960
RAD23A-mRNA	-0.0736	0.187	-0.44	0.293	0.708	0.708	Nucleotide Excision Repair	NM_005053.2:1105
H2AFX-mRNA	-0.127	0.327	-0.767	0.514	0.712	0.712	Checkpoint Activation	NM_002105.2:1392
RAD23B-mRNA	0.0331	0.0883	-0.14	0.206	0.72	0.72	Nucleotide Excision Repair	NM_002874.3:1625
XRCC4-mRNA	0.0314	0.0854	-0.136	0.199	0.725	0.725	Non-homologous End Joining	NM_003401.3:772
BCL2L1-mRNA	-0.0447	0.126	-0.291	0.202	0.734	0.734	Apoptosis	NM_138578.1:1560
BRCA1-mRNA	-0.0578	0.17	-0.392	0.276	0.746	0.746	Homologous Recombination	NM_007305.2:1275
MNAT1-mRNA	-0.0479	0.143	-0.329	0.233	0.749	0.749	Nucleotide Excision Repair	NM_002431.2:975
BRCA2-mRNA	0.155	0.486	-0.798	1.11	0.76	0.76	Homologous Recombination	NM_000059.3:115
ERCC5-mRNA	0.0295	0.0938	-0.154	0.213	0.764	0.764	Nucleotide Excision Repair	NM_000123.2:1630
FANCM-mRNA	0.0832	0.267	-0.44	0.607	0.766	0.766	Fanconi Anemia	NM_020937.2:3081
PARP4-mRNA	-0.075	0.242	-0.549	0.399	0.767	0.767	Base Excision Repair	NM_006437.3:1170
RPA1-mRNA	-0.0331	0.113	-0.255	0.189	0.78	0.78	Nucleotide Excision Repair	NM_002945.3:950
XRCC3-mRNA	0.0477	0.165	-0.277	0.372	0.783	0.783	Homologous Recombination	NM_001100119.1:920
ATM-mRNA	-0.0986	0.354	-0.792	0.595	0.79	0.79	Apoptosis, Cell Cycle and Signaling, Checkpoint Activation	NM_138292.3:6688
MLH3-mRNA	0.0796	0.295	-0.499	0.658	0.796	0.796	Mismatch Repair	NM_014381.2:660
PIK3CB-mRNA	-0.0503	0.198	-0.438	0.337	0.807	0.807	Apoptosis	NM_006219.1:2945
SLK-mRNA	0.0523	0.209	-0.357	0.462	0.811	0.811	Nucleotide Excision Repair	NM_014720.2:1185
BUB1B-mRNA	0.0485	0.194	-0.332	0.429	0.811	0.811	Cell Cycle and Signaling	NM_001211.4:835
ERCC3-mRNA	-0.0453	0.193	-0.423	0.332	0.822	0.822	Nucleotide Excision Repair	NM_000122.1:1950
FANCA-mRNA	-0.0449	0.198	-0.433	0.343	0.828	0.828	Fanconi Anemia	NM_000135.2:265
POLE-mRNA	0.0328	0.147	-0.256	0.321	0.831	0.831	Independent Repair Enzymes.FS.Polymerases	NM_006231.3:3264
HLTF-mRNA	-0.0631	0.294	-0.639	0.513	0.837	0.837	Independent Repair Enzymes.FS.Polymerases, Translesion Synthesis	NM_139048.2:3820
CCND3-mRNA	-0.082	0.403	-0.872	0.708	0.845	0.845	Cell Cycle and Signaling	NM_001760.2:1215
CCND1-mRNA	-0.0378	0.253	-0.533	0.457	0.886	0.886	Cell Cycle and Signaling	NM_053056.2:690
XRCC1-mRNA	-0.0157	0.112	-0.236	0.205	0.894	0.894	Base Excision Repair	NM_006297.2:1736
FANCD2-mRNA	-0.0385	0.287	-0.602	0.525	0.898	0.898	Fanconi Anemia	NM_033084.3:260
BLM-mRNA	0.0305	0.241	-0.441	0.502	0.903	0.903	Homologous Recombination	NM_000057.2:2135
XRCC6-mRNA	-0.0139	0.119	-0.247	0.219	0.911	0.911	Non-homologous End Joining	NM_001469.3:670
ERCC6-mRNA	-0.00854	0.148	-0.298	0.281	0.956	0.956	Nucleotide Excision Repair	NM_000124.2:3235
CHEK2-mRNA	0.00642	0.15	-0.288	0.301	0.967	0.967	Cell Cycle and Signaling, Checkpoint Activation	NM_007194.3:140
POLL-mRNA	0.00643	0.168	-0.323	0.335	0.971	0.971	Base Excision Repair, Independent Repair Enzymes.FS.Polymerases	NM_001174085.1:1614
MSH3-mRNA	0.00362	0.112	-0.217	0.224	0.975	0.975	Mismatch Repair	NM_002439.2:2555
FEN1-mRNA	-0.00254	0.515	-1.01	1.01	0.996	0.996	Base Excision Repair	NM_004111.4:425

## Sheet: D566 0.1% O2
	Log2 fold change	std error	Lower confidence limit	Upper confidence limit	P-value	Unadj.p.value	Gene.sets	probe.ID
WRN-mRNA	-2.05	0.141	-2.32	-1.77	6.67e-06	6.67e-06	Homologous Recombination	NM_000553.4:560
NFKB1-mRNA	-1.09	0.0907	-1.26	-0.908	2.06e-05	2.06e-05	Apoptosis	NM_003998.2:1675
PRKX-mRNA	-2.81	0.263	-3.32	-2.29	4.02e-05	4.02e-05	Apoptosis	NM_005044.1:2590
TDG-mRNA	-0.912	0.0865	-1.08	-0.743	4.27e-05	4.27e-05	Base Excision Repair	NM_003211.4:2060
NBN-mRNA	-1.02	0.102	-1.22	-0.816	5.83e-05	5.83e-05	Homologous Recombination	NM_001024688.1:1105
GTF2H3-mRNA	-1.24	0.125	-1.49	-0.999	6.07e-05	6.07e-05	Nucleotide Excision Repair	NM_001516.3:70
FAN1-mRNA	-1.1	0.113	-1.32	-0.879	6.65e-05	6.65e-05	Fanconi Anemia	NM_001146094.1:1635
MSH5-mRNA	-2.04	0.211	-2.45	-1.62	7.04e-05	7.04e-05	Mismatch Repair	NM_172165.2:495
ALKBH2-mRNA	-1.6	0.174	-1.94	-1.26	9.32e-05	9.32e-05	Independent Repair Enzymes.FS.Polymerases	NM_001001655.2:907
PMS2-mRNA	-1.41	0.159	-1.72	-1.1	0.000112	0.000112	Mismatch Repair	NM_000535.5:690
NEIL2-mRNA	-1.27	0.151	-1.56	-0.972	0.000156	0.000156	Base Excision Repair	NM_145043.2:2570
RAD51D-mRNA	-1.68	0.205	-2.08	-1.28	0.000178	0.000178	Homologous Recombination	NM_002878.3:1890
POLR2D-mRNA	-1.09	0.147	-1.38	-0.802	0.000307	0.000307	Independent Repair Enzymes.FS.Polymerases, Nucleotide Excision Repair	NM_004805.3:1476
POLE2-mRNA	-2.28	0.31	-2.89	-1.67	0.000324	0.000324	Base Excision Repair, Independent Repair Enzymes.FS.Polymerases	NM_002692.2:1420
TIPIN-mRNA	-1.56	0.212	-1.98	-1.14	0.000327	0.000327	Checkpoint Activation	NM_017858.2:82
MSH2-mRNA	-1.18	0.168	-1.51	-0.855	0.000411	0.000411	Mismatch Repair	NM_000251.1:2105
BCL2-mRNA	-2.45	0.352	-3.14	-1.76	0.000436	0.000436	Apoptosis	NM_000657.2:947
POLB-mRNA	-1.15	0.165	-1.47	-0.822	0.000448	0.000448	Base Excision Repair, Independent Repair Enzymes.FS.Polymerases	NM_002690.1:145
UNG-mRNA	-1.45	0.21	-1.86	-1.04	0.000454	0.000454	Base Excision Repair	NM_003362.3:1313
SMARCA4-mRNA	-0.736	0.107	-0.945	-0.527	0.000458	0.000458	Cell Cycle and Signaling	NM_003072.3:5400
REV1-mRNA	-1.03	0.151	-1.32	-0.732	0.000492	0.000492	Independent Repair Enzymes.FS.Polymerases	NM_016316.2:2450
TP53-mRNA	-0.821	0.122	-1.06	-0.582	0.000523	0.000523	Apoptosis, Cell Cycle and Signaling, Checkpoint Activation	NM_000546.2:1330
ERCC4-mRNA	-1.43	0.214	-1.85	-1.01	0.000538	0.000538	Nucleotide Excision Repair	NM_005236.2:1700
EGFR-mRNA	0.862	0.133	0.602	1.12	0.000632	0.000632	Cell Cycle and Signaling	NM_201282.1:360
RRM2B-mRNA	-1.19	0.186	-1.55	-0.824	0.000694	0.000694	Cell Cycle and Signaling, Independent Repair Enzymes.FS.Polymerases	NM_015713.3:1508
ERCC8-mRNA	-1.2	0.188	-1.57	-0.831	0.000702	0.000702	Nucleotide Excision Repair	NM_000082.3:175
USP1-mRNA	-0.926	0.146	-1.21	-0.639	0.000727	0.000727	Fanconi Anemia	NM_003368.4:2747
ATR-mRNA	-2.04	0.332	-2.7	-1.39	0.000847	0.000847	Cell Cycle and Signaling, Checkpoint Activation	NM_001184.2:565
ATRIP-mRNA	-1.33	0.218	-1.76	-0.904	0.000874	0.000874	Checkpoint Activation	NM_130384.1:466
BRCA1-mRNA	-1.04	0.17	-1.37	-0.705	0.000884	0.000884	Homologous Recombination	NM_007305.2:1275
CDKN2C-mRNA	0.835	0.138	0.564	1.11	0.000934	0.000934	Cell Cycle and Signaling	NM_001262.2:1295
PMS1-mRNA	-0.719	0.125	-0.965	-0.473	0.00122	0.00122	Mismatch Repair	NM_000534.4:628
AKT3-mRNA	-0.463	0.0815	-0.623	-0.304	0.00128	0.00128	Apoptosis	NM_005465.4:287
MUTYH-mRNA	-0.967	0.17	-1.3	-0.633	0.00129	0.00129	Base Excision Repair	NM_012222.2:412
MRE11A-mRNA	-0.766	0.135	-1.03	-0.501	0.0013	0.0013	Homologous Recombination	NM_005591.3:505
APEX1-mRNA	-1.07	0.191	-1.45	-0.698	0.00137	0.00137	Base Excision Repair	NM_001641.2:727
RFC4-mRNA	-1.15	0.205	-1.55	-0.748	0.00137	0.00137	Mismatch Repair, Translesion Synthesis	NM_181573.2:1035
UBB-mRNA	-0.472	0.0856	-0.64	-0.304	0.00149	0.00149	Cell Cycle and Signaling	NM_018955.2:15
XPA-mRNA	-1.33	0.246	-1.81	-0.85	0.00163	0.00163	Nucleotide Excision Repair	NM_000380.3:265
ABL1-mRNA	1.34	0.25	0.849	1.83	0.00174	0.00174	Cell Cycle and Signaling	NM_005157.3:3200
XRCC4-mRNA	-0.449	0.0854	-0.616	-0.281	0.00191	0.00191	Non-homologous End Joining	NM_003401.3:772
BCL2L1-mRNA	0.645	0.126	0.399	0.892	0.00216	0.00216	Apoptosis	NM_138578.1:1560
POLM-mRNA	-0.525	0.103	-0.726	-0.323	0.00224	0.00224	Independent Repair Enzymes.FS.Polymerases	NM_013284.3:248
XRCC2-mRNA	-1.24	0.245	-1.72	-0.765	0.00225	0.00225	Homologous Recombination	NM_005431.1:2703
RB1-mRNA	0.409	0.0808	0.251	0.568	0.0023	0.0023	Cell Cycle and Signaling	NM_000321.1:2110
XRCC5-mRNA	-0.462	0.0916	-0.642	-0.283	0.00234	0.00234	Non-homologous End Joining	NM_021141.3:832
DDB2-mRNA	1.29	0.257	0.782	1.79	0.00244	0.00244	Nucleotide Excision Repair	NM_000107.1:840
RAD51C-mRNA	-0.965	0.193	-1.34	-0.585	0.00249	0.00249	Homologous Recombination	NM_002876.2:300
RPA1-mRNA	-0.548	0.113	-0.77	-0.326	0.00286	0.00286	Nucleotide Excision Repair	NM_002945.3:950
FANCF-mRNA	-0.287	0.0597	-0.404	-0.17	0.00295	0.00295	Fanconi Anemia	NM_022725.2:845
CRY1-mRNA	-1.46	0.324	-2.1	-0.827	0.00404	0.00404	Independent Repair Enzymes.FS.Polymerases	NM_004075.3:1375
FANCA-mRNA	-0.892	0.198	-1.28	-0.503	0.0041	0.0041	Fanconi Anemia	NM_000135.2:265
BLM-mRNA	-1.07	0.241	-1.54	-0.601	0.00431	0.00431	Homologous Recombination	NM_000057.2:2135
PARP1-mRNA	-1.52	0.348	-2.21	-0.843	0.00464	0.00464	Base Excision Repair	NM_001618.3:3016
GEN1-mRNA	-1.13	0.259	-1.64	-0.624	0.00471	0.00471	Homologous Recombination	NM_182625.3:285
RAD1-mRNA	-1	0.232	-1.46	-0.546	0.00505	0.00505	Checkpoint Activation	NM_133377.2:2625
PRKACB-mRNA	-0.477	0.111	-0.694	-0.259	0.00514	0.00514	Apoptosis	NM_182948.2:805
OGG1-mRNA	-0.641	0.15	-0.936	-0.347	0.00525	0.00525	Base Excision Repair	NM_002542.5:720
UBE2T-mRNA	-1.38	0.328	-2.03	-0.742	0.00554	0.00554	Fanconi Anemia	NM_014176.3:595
H2AFX-mRNA	-1.35	0.327	-1.99	-0.706	0.00621	0.00621	Checkpoint Activation	NM_002105.2:1392
MDC1-mRNA	-0.465	0.113	-0.687	-0.243	0.00626	0.00626	Cell Cycle and Signaling	NM_014641.2:6719
MAD2L2-mRNA	-0.914	0.223	-1.35	-0.478	0.0063	0.0063	Cell Cycle and Signaling, Independent Repair Enzymes.FS.Polymerases	NM_001127325.1:290
CHEK2-mRNA	-0.616	0.15	-0.911	-0.322	0.00636	0.00636	Cell Cycle and Signaling, Checkpoint Activation	NM_007194.3:140
DNA2-mRNA	-0.635	0.157	-0.942	-0.328	0.00673	0.00673	Independent Repair Enzymes.FS.Polymerases	NM_001080449.2:1998
SLX4-mRNA	-1.38	0.343	-2.05	-0.71	0.00687	0.00687	Homologous Recombination	NM_032444.2:3965
XPC-mRNA	-1.41	0.358	-2.11	-0.707	0.00768	0.00768	Nucleotide Excision Repair	NM_004628.3:2135
ERCC2-mRNA	-1.08	0.276	-1.62	-0.538	0.00786	0.00786	Nucleotide Excision Repair	NM_000400.2:240
PCNA-mRNA	-1.54	0.399	-2.32	-0.755	0.00844	0.00844	Base Excision Repair, Cell Cycle and Signaling, Translesion Synthesis	NM_002592.2:280
CASP8-mRNA	-0.858	0.225	-1.3	-0.418	0.00874	0.00874	Apoptosis	NM_001228.4:301
FANCB-mRNA	-0.577	0.154	-0.879	-0.275	0.00958	0.00958	Fanconi Anemia	NM_152633.2:2470
RPS27A-mRNA	-0.547	0.148	-0.838	-0.256	0.0103	0.0103	Cell Cycle and Signaling	NM_002954.5:650
APEX2-mRNA	-0.59	0.163	-0.909	-0.271	0.0111	0.0111	Base Excision Repair	NM_014481.2:360
FANCE-mRNA	-0.811	0.225	-1.25	-0.371	0.0112	0.0112	Fanconi Anemia	NM_021922.2:1275
RFC3-mRNA	-0.698	0.199	-1.09	-0.307	0.0128	0.0128	Mismatch Repair, Translesion Synthesis	NM_002915.3:740
LIG4-mRNA	-2.33	0.665	-3.63	-1.03	0.0128	0.0128	Non-homologous End Joining	NM_002312.3:2623
PIK3CA-mRNA	-0.501	0.144	-0.783	-0.22	0.013	0.013	Apoptosis	NM_006218.2:2445
POLE4-mRNA	-0.266	0.0766	-0.416	-0.116	0.0132	0.0132	Independent Repair Enzymes.FS.Polymerases	NM_019896.2:202
HDAC2-mRNA	-0.28	0.0811	-0.439	-0.121	0.0137	0.0137	Cell Cycle and Signaling	NM_001527.1:930
FANCD2-mRNA	-0.989	0.287	-1.55	-0.426	0.0138	0.0138	Fanconi Anemia	NM_033084.3:260
PRKDC-mRNA	-0.625	0.182	-0.982	-0.268	0.0139	0.0139	Cell Cycle and Signaling, Non-homologous End Joining	NM_006904.6:12750
MLH1-mRNA	-0.621	0.181	-0.976	-0.266	0.014	0.014	Mismatch Repair	NM_000249.2:1605
RAD17-mRNA	-0.527	0.154	-0.828	-0.225	0.0141	0.0141	Checkpoint Activation	NM_133338.1:1912
NEIL1-mRNA	1.1	0.325	0.459	1.73	0.015	0.015	Base Excision Repair	NM_024608.2:1675
CDK7-mRNA	-0.728	0.217	-1.15	-0.303	0.0153	0.0153	Cell Cycle and Signaling, Nucleotide Excision Repair	NM_001799.2:785
PARP2-mRNA	-0.773	0.232	-1.23	-0.318	0.0157	0.0157	Base Excision Repair	NM_005484.3:1425
SMAD4-mRNA	-0.304	0.0914	-0.483	-0.124	0.016	0.016	Cell Cycle and Signaling	NM_005359.3:1370
ERCC1-mRNA	-0.574	0.173	-0.913	-0.235	0.0161	0.0161	Nucleotide Excision Repair	NM_001983.3:458
POLE-mRNA	-0.482	0.147	-0.771	-0.194	0.0169	0.0169	Independent Repair Enzymes.FS.Polymerases	NM_006231.3:3264
ATM-mRNA	-1.15	0.354	-1.84	-0.452	0.0177	0.0177	Apoptosis, Cell Cycle and Signaling, Checkpoint Activation	NM_138292.3:6688
SMC1A-mRNA	-0.527	0.163	-0.848	-0.207	0.018	0.018	Cell Cycle and Signaling	NM_006306.2:2320
NTHL1-mRNA	-1.03	0.319	-1.65	-0.401	0.0182	0.0182	Base Excision Repair	NM_002528.5:476
MYC-mRNA	-1.87	0.589	-3.03	-0.719	0.0191	0.0191	Cell Cycle and Signaling	NM_002467.3:1610
POLK-mRNA	-0.288	0.0907	-0.465	-0.11	0.0193	0.0193	Independent Repair Enzymes.FS.Polymerases	NM_016218.2:480
KRAS-mRNA	-0.183	0.0588	-0.299	-0.0682	0.0206	0.0206	Cell Cycle and Signaling	NM_004985.3:327
SIRT1-mRNA	-0.664	0.214	-1.08	-0.243	0.0213	0.0213	Cell Cycle and Signaling	NM_012238.4:1595
POLD3-mRNA	-0.978	0.318	-1.6	-0.355	0.0217	0.0217	Base Excision Repair, Independent Repair Enzymes.FS.Polymerases	NM_006591.2:542
RAD51-mRNA	-0.683	0.227	-1.13	-0.237	0.0239	0.0239	Homologous Recombination	NM_133487.2:566
PIK3CB-mRNA	-0.585	0.198	-0.972	-0.198	0.0253	0.0253	Apoptosis	NM_006219.1:2945
RAD9A-mRNA	-0.443	0.155	-0.747	-0.14	0.0286	0.0286	Checkpoint Activation	NM_004584.2:786
HDAC1-mRNA	0.507	0.178	0.157	0.856	0.0295	0.0295	Cell Cycle and Signaling	NM_004964.2:785
PNKP-mRNA	-0.407	0.145	-0.691	-0.123	0.0308	0.0308	Base Excision Repair	NM_007254.2:1528
HLTF-mRNA	-0.804	0.294	-1.38	-0.228	0.034	0.034	Independent Repair Enzymes.FS.Polymerases, Translesion Synthesis	NM_139048.2:3820
RAD50-mRNA	-0.493	0.182	-0.85	-0.136	0.0352	0.0352	Homologous Recombination	NM_005732.2:5397
BUB1B-mRNA	-0.515	0.194	-0.895	-0.134	0.0379	0.0379	Cell Cycle and Signaling	NM_001211.4:835
LIG3-mRNA	-0.521	0.198	-0.909	-0.134	0.0388	0.0388	Base Excision Repair	NM_002311.3:970
RAD51B-mRNA	-0.734	0.281	-1.28	-0.184	0.0398	0.0398	Homologous Recombination	NM_002877.5:277
POLR2H-mRNA	0.375	0.144	0.0928	0.658	0.0405	0.0405	Independent Repair Enzymes.FS.Polymerases, Nucleotide Excision Repair	NM_001278698.1:940
FANCC-mRNA	-0.495	0.194	-0.876	-0.114	0.0438	0.0438	Fanconi Anemia	NM_000136.2:310
MYD88-mRNA	-0.904	0.356	-1.6	-0.206	0.0442	0.0442	Apoptosis	NM_002468.3:2145
SMC3-mRNA	-0.295	0.117	-0.525	-0.0645	0.046	0.046	Cell Cycle and Signaling	NM_005445.3:3525
POLD1-mRNA	-0.307	0.123	-0.547	-0.0663	0.0465	0.0465	Base Excision Repair, Independent Repair Enzymes.FS.Polymerases	NM_002691.2:2392
XRCC3-mRNA	-0.412	0.165	-0.736	-0.0876	0.0472	0.0472	Homologous Recombination	NM_001100119.1:920
CDKN1B-mRNA	0.454	0.182	0.0963	0.811	0.0473	0.0473	Cell Cycle and Signaling	NM_004064.2:365
RFC1-mRNA	0.287	0.116	0.0589	0.515	0.0487	0.0487	Mismatch Repair, Translesion Synthesis	NM_001204747.1:3114
POLR2J-mRNA	0.432	0.181	0.0774	0.786	0.0541	0.0541	Independent Repair Enzymes.FS.Polymerases, Nucleotide Excision Repair	NM_006234.4:618
RAD18-mRNA	-0.231	0.0981	-0.423	-0.0387	0.0567	0.0567	Translesion Synthesis	NM_020165.2:2015
POLD4-mRNA	-0.558	0.239	-1.03	-0.0892	0.0584	0.0584	Base Excision Repair, Independent Repair Enzymes.FS.Polymerases	NM_021173.2:470
ERCC5-mRNA	-0.217	0.0938	-0.401	-0.0334	0.0597	0.0597	Nucleotide Excision Repair	NM_000123.2:1630
RECQL5-mRNA	-0.906	0.393	-1.68	-0.135	0.0608	0.0608	Homologous Recombination	NM_004259.6:2944
FANCL-mRNA	-1.17	0.509	-2.17	-0.174	0.0609	0.0609	Fanconi Anemia	NM_001114636.1:446
PARP4-mRNA	-0.542	0.242	-1.02	-0.0683	0.0662	0.0662	Base Excision Repair	NM_006437.3:1170
MLH3-mRNA	-0.655	0.295	-1.23	-0.0765	0.0683	0.0683	Mismatch Repair	NM_014381.2:660
ALKBH3-mRNA	-0.27	0.124	-0.514	-0.0264	0.0728	0.0728	Independent Repair Enzymes.FS.Polymerases	NM_139178.3:690
TOP3A-mRNA	-0.444	0.206	-0.848	-0.0391	0.0752	0.0752	Homologous Recombination	NM_004618.3:1060
MSH6-mRNA	-0.296	0.141	-0.572	-0.0194	0.0808	0.0808	Mismatch Repair	NM_000179.1:3525
EXO1-mRNA	-0.395	0.199	-0.785	-0.00579	0.0938	0.0938	Mismatch Repair	NM_006027.3:820
DDB1-mRNA	-0.237	0.12	-0.471	-0.00256	0.0948	0.0948	Nucleotide Excision Repair	NM_001923.3:1502
XRCC1-mRNA	-0.22	0.112	-0.441	0.000105	0.0978	0.0978	Base Excision Repair	NM_006297.2:1736
FEN1-mRNA	-1	0.515	-2.01	0.00756	0.0997	0.0997	Base Excision Repair	NM_004111.4:425
CREBBP-mRNA	0.201	0.106	-0.00707	0.408	0.107	0.107	Cell Cycle and Signaling	NM_001079846.1:4818
PARP3-mRNA	0.256	0.137	-0.0124	0.525	0.111	0.111	Base Excision Repair	NM_005485.4:566
FANCG-mRNA	-0.334	0.179	-0.685	0.0162	0.111	0.111	Fanconi Anemia	NM_004629.1:1900
RAD23A-mRNA	-0.34	0.187	-0.706	0.0265	0.119	0.119	Nucleotide Excision Repair	NM_005053.2:1105
APC-mRNA	0.327	0.181	-0.0271	0.682	0.12	0.12	Cell Cycle and Signaling	NM_000038.3:6850
RECQL-mRNA	-0.287	0.161	-0.602	0.0279	0.124	0.124	Homologous Recombination	NM_032941.2:1035
CHEK1-mRNA	-0.106	0.0597	-0.223	0.0106	0.125	0.125	Cell Cycle and Signaling, Checkpoint Activation	NM_001114121.1:2225
PTEN-mRNA	-0.302	0.174	-0.642	0.0383	0.133	0.133	Apoptosis, Cell Cycle and Signaling, Nucleotide Excision Repair	NM_000314.4:1351
MNAT1-mRNA	-0.236	0.143	-0.517	0.0449	0.151	0.151	Nucleotide Excision Repair	NM_002431.2:975
TREX1-mRNA	0.414	0.253	-0.0811	0.91	0.152	0.152	Independent Repair Enzymes.FS.Polymerases	NM_016381.3:1486
WEE1-mRNA	-0.0668	0.0409	-0.147	0.0134	0.154	0.154	Cell Cycle and Signaling	NM_003390.3:1225
FANCI-mRNA	-0.29	0.192	-0.666	0.086	0.181	0.181	Fanconi Anemia	NM_001113378.1:541
CCND1-mRNA	-0.376	0.253	-0.871	0.119	0.188	0.188	Cell Cycle and Signaling	NM_053056.2:690
TOP3B-mRNA	0.134	0.0901	-0.0429	0.31	0.188	0.188	Homologous Recombination	NM_003935.4:1254
RAD54L-mRNA	-0.426	0.296	-1.01	0.155	0.2	0.2	Homologous Recombination	NM_003579.2:1435
BRIP1-mRNA	-0.423	0.298	-1.01	0.162	0.206	0.206	Fanconi Anemia	NM_032043.1:1130
SMUG1-mRNA	-0.414	0.302	-1.01	0.177	0.219	0.219	Base Excision Repair	NM_001243789.1:518
BRCA2-mRNA	-0.665	0.486	-1.62	0.288	0.22	0.22	Homologous Recombination	NM_000059.3:115
FANCM-mRNA	-0.355	0.267	-0.879	0.168	0.232	0.232	Fanconi Anemia	NM_020937.2:3081
PIK3R1-mRNA	-0.379	0.29	-0.948	0.189	0.239	0.239	Apoptosis	NM_181504.2:1105
SLK-mRNA	-0.266	0.209	-0.676	0.143	0.25	0.25	Nucleotide Excision Repair	NM_014720.2:1185
AURKA-mRNA	-0.319	0.264	-0.837	0.199	0.273	0.273	Cell Cycle and Signaling	NM_003600.2:405
LIG1-mRNA	0.205	0.176	-0.14	0.551	0.288	0.288	Base Excision Repair	NM_000234.1:2164
MPG-mRNA	-0.194	0.179	-0.546	0.158	0.321	0.321	Base Excision Repair	NM_001015052.1:675
RAD52-mRNA	0.194	0.198	-0.194	0.581	0.365	0.365	Homologous Recombination	NM_134424.2:297
TP53BP1-mRNA	-0.181	0.197	-0.568	0.206	0.395	0.395	Apoptosis	NM_001141980.1:1960
NEIL3-mRNA	0.168	0.186	-0.196	0.532	0.401	0.401	Base Excision Repair	NM_018248.2:842
CDKN1A-mRNA	0.205	0.229	-0.244	0.654	0.406	0.406	Cell Cycle and Signaling	NM_000389.2:1975
RMI2-mRNA	-0.197	0.22	-0.628	0.235	0.407	0.407	Cell Cycle and Signaling	NM_152308.1:890
POLQ-mRNA	-0.289	0.326	-0.927	0.349	0.409	0.409	Independent Repair Enzymes.FS.Polymerases	NM_199420.3:920
HUS1-mRNA	0.183	0.255	-0.316	0.683	0.499	0.499	Checkpoint Activation	NM_004507.2:760
POLI-mRNA	0.0855	0.127	-0.163	0.334	0.525	0.525	Independent Repair Enzymes.FS.Polymerases, Translesion Synthesis	NM_007195.2:626
XRCC6-mRNA	-0.0663	0.119	-0.299	0.166	0.597	0.597	Non-homologous End Joining	NM_001469.3:670
CCND3-mRNA	-0.201	0.403	-0.991	0.588	0.635	0.635	Cell Cycle and Signaling	NM_001760.2:1215
RMI1-mRNA	-0.0767	0.159	-0.389	0.235	0.647	0.647	Cell Cycle and Signaling	NM_024945.2:527
RPA3-mRNA	-0.187	0.388	-0.948	0.574	0.647	0.647	Nucleotide Excision Repair	NM_002947.3:990
SUMO3-mRNA	-0.136	0.285	-0.696	0.423	0.649	0.649	Cell Cycle and Signaling	NM_006936.2:500
RAD23B-mRNA	0.0382	0.0883	-0.135	0.211	0.68	0.68	Nucleotide Excision Repair	NM_002874.3:1625
ERCC6-mRNA	0.0509	0.148	-0.239	0.34	0.742	0.742	Nucleotide Excision Repair	NM_000124.2:3235
ERCC3-mRNA	0.0534	0.193	-0.324	0.431	0.791	0.791	Nucleotide Excision Repair	NM_000122.1:1950
NKX3-1-mRNA	-0.0371	0.182	-0.394	0.32	0.845	0.845	Cell Cycle and Signaling	NR_046072.1:706
MSH3-mRNA	-0.02	0.112	-0.24	0.2	0.865	0.865	Mismatch Repair	NM_002439.2:2555
POLL-mRNA	0.0232	0.168	-0.306	0.352	0.894	0.894	Base Excision Repair, Independent Repair Enzymes.FS.Polymerases	NM_001174085.1:1614
RAD21-mRNA	-0.0129	0.161	-0.329	0.303	0.939	0.939	Cell Cycle and Signaling	NM_006265.2:1080

## Sheet: U251 1% O2
	Log2 fold change	std error	Lower confidence limit	Upper confidence limit	P-value	Unadj.p.value	Gene.sets	probe.ID
PARP3-mRNA	0.687	0.0548	0.579	0.794	1.58e-05	1.58e-05	Base Excision Repair	NM_005485.4:566
TP53-mRNA	-0.952	0.0965	-1.14	-0.763	6.27e-05	6.27e-05	Apoptosis, Cell Cycle and Signaling, Checkpoint Activation	NM_000546.2:1330
POLR2H-mRNA	0.694	0.0707	0.555	0.832	6.46e-05	6.46e-05	Independent Repair Enzymes.FS.Polymerases, Nucleotide Excision Repair	NM_001278698.1:940
ERCC8-mRNA	-0.456	0.0518	-0.557	-0.354	0.000119	0.000119	Nucleotide Excision Repair	NM_000082.3:175
CREBBP-mRNA	0.594	0.0678	0.461	0.727	0.000122	0.000122	Cell Cycle and Signaling	NM_001079846.1:4818
MSH3-mRNA	0.343	0.0395	0.266	0.421	0.000127	0.000127	Mismatch Repair	NM_002439.2:2555
ABL1-mRNA	1.26	0.162	0.937	1.57	0.000246	0.000246	Cell Cycle and Signaling	NM_005157.3:3200
TOP3B-mRNA	0.533	0.0705	0.395	0.671	0.000278	0.000278	Homologous Recombination	NM_003935.4:1254
EGFR-mRNA	0.899	0.136	0.632	1.17	0.000582	0.000582	Cell Cycle and Signaling	NM_201282.1:360
NEIL1-mRNA	1.11	0.178	0.763	1.46	0.000772	0.000772	Base Excision Repair	NM_024608.2:1675
ATR-mRNA	-0.77	0.124	-1.01	-0.527	0.0008	0.0008	Cell Cycle and Signaling, Checkpoint Activation	NM_001184.2:565
MLH3-mRNA	0.691	0.111	0.473	0.909	0.000802	0.000802	Mismatch Repair	NM_014381.2:660
ERCC6-mRNA	0.499	0.0907	0.322	0.677	0.00151	0.00151	Nucleotide Excision Repair	NM_000124.2:3235
TIPIN-mRNA	-0.592	0.111	-0.81	-0.375	0.00177	0.00177	Checkpoint Activation	NM_017858.2:82
APC-mRNA	0.587	0.12	0.351	0.823	0.00277	0.00277	Cell Cycle and Signaling	NM_000038.3:6850
BCL2-mRNA	-0.986	0.203	-1.38	-0.587	0.00286	0.00286	Apoptosis	NM_000657.2:947
POLR2D-mRNA	-0.698	0.148	-0.987	-0.409	0.00323	0.00323	Independent Repair Enzymes.FS.Polymerases, Nucleotide Excision Repair	NM_004805.3:1476
POLI-mRNA	0.808	0.171	0.473	1.14	0.00323	0.00323	Independent Repair Enzymes.FS.Polymerases, Translesion Synthesis	NM_007195.2:626
SLK-mRNA	0.358	0.0765	0.208	0.508	0.00338	0.00338	Nucleotide Excision Repair	NM_014720.2:1185
PTEN-mRNA	0.812	0.173	0.472	1.15	0.00339	0.00339	Apoptosis, Cell Cycle and Signaling, Nucleotide Excision Repair	NM_000314.4:1351
RAD52-mRNA	0.733	0.17	0.4	1.07	0.005	0.005	Homologous Recombination	NM_134424.2:297
MSH5-mRNA	-0.332	0.0781	-0.485	-0.179	0.00537	0.00537	Mismatch Repair	NM_172165.2:495
XRCC5-mRNA	-0.451	0.11	-0.666	-0.236	0.00627	0.00627	Non-homologous End Joining	NM_021141.3:832
PCNA-mRNA	-0.945	0.23	-1.4	-0.493	0.00636	0.00636	Base Excision Repair, Cell Cycle and Signaling, Translesion Synthesis	NM_002592.2:280
XPA-mRNA	-0.346	0.0863	-0.516	-0.177	0.00704	0.00704	Nucleotide Excision Repair	NM_000380.3:265
RAD9A-mRNA	-0.355	0.0894	-0.53	-0.18	0.00737	0.00737	Checkpoint Activation	NM_004584.2:786
POLL-mRNA	0.504	0.127	0.254	0.753	0.00749	0.00749	Base Excision Repair, Independent Repair Enzymes.FS.Polymerases	NM_001174085.1:1614
CCNO-mRNA	-1.18	0.301	-1.77	-0.592	0.00776	0.00776	Base Excision Repair	NM_021147.3:45
RAD50-mRNA	0.292	0.0762	0.142	0.441	0.00867	0.00867	Homologous Recombination	NM_005732.2:5397
HUS1-mRNA	0.506	0.132	0.247	0.766	0.00874	0.00874	Checkpoint Activation	NM_004507.2:760
GTF2H3-mRNA	-0.29	0.0775	-0.442	-0.138	0.00957	0.00957	Nucleotide Excision Repair	NM_001516.3:70
BRCA1-mRNA	-0.704	0.19	-1.08	-0.331	0.0101	0.0101	Homologous Recombination	NM_007305.2:1275
MUTYH-mRNA	-0.49	0.136	-0.757	-0.222	0.0115	0.0115	Base Excision Repair	NM_012222.2:412
ERCC5-mRNA	0.263	0.0741	0.117	0.408	0.0122	0.0122	Nucleotide Excision Repair	NM_000123.2:1630
LIG3-mRNA	-0.45	0.131	-0.707	-0.193	0.014	0.014	Base Excision Repair	NM_002311.3:970
APEX2-mRNA	-0.43	0.127	-0.679	-0.182	0.0146	0.0146	Base Excision Repair	NM_014481.2:360
UBE2T-mRNA	-0.758	0.225	-1.2	-0.316	0.0151	0.0151	Fanconi Anemia	NM_014176.3:595
WRN-mRNA	-0.458	0.137	-0.725	-0.19	0.0154	0.0154	Homologous Recombination	NM_000553.4:560
POLE4-mRNA	0.318	0.0949	0.132	0.504	0.0155	0.0155	Independent Repair Enzymes.FS.Polymerases	NM_019896.2:202
MLH1-mRNA	-0.374	0.112	-0.594	-0.154	0.0158	0.0158	Mismatch Repair	NM_000249.2:1605
MSH2-mRNA	-0.558	0.171	-0.892	-0.223	0.0171	0.0171	Mismatch Repair	NM_000251.1:2105
FEN1-mRNA	-0.939	0.289	-1.5	-0.373	0.0175	0.0175	Base Excision Repair	NM_004111.4:425
RFC1-mRNA	0.24	0.0753	0.092	0.387	0.019	0.019	Mismatch Repair, Translesion Synthesis	NM_001204747.1:3114
MSH4-mRNA	1.02	0.324	0.382	1.65	0.02	0.02	Mismatch Repair	NM_002440.3:472
USP1-mRNA	-0.435	0.139	-0.708	-0.162	0.0204	0.0204	Fanconi Anemia	NM_003368.4:2747
RFC3-mRNA	-0.591	0.191	-0.966	-0.216	0.0213	0.0213	Mismatch Repair, Translesion Synthesis	NM_002915.3:740
PARP4-mRNA	0.358	0.117	0.128	0.587	0.0226	0.0226	Base Excision Repair	NM_006437.3:1170
AKT3-mRNA	0.436	0.144	0.153	0.718	0.0232	0.0232	Apoptosis	NM_005465.4:287
EXO1-mRNA	-0.879	0.293	-1.45	-0.305	0.0239	0.0239	Mismatch Repair	NM_006027.3:820
NBN-mRNA	-0.303	0.103	-0.505	-0.101	0.026	0.026	Homologous Recombination	NM_001024688.1:1105
POLD3-mRNA	-0.578	0.198	-0.967	-0.19	0.0266	0.0266	Base Excision Repair, Independent Repair Enzymes.FS.Polymerases	NM_006591.2:542
PARP1-mRNA	-0.607	0.209	-1.02	-0.198	0.027	0.027	Base Excision Repair	NM_001618.3:3016
MPG-mRNA	0.273	0.0963	0.0838	0.461	0.03	0.03	Base Excision Repair	NM_001015052.1:675
MSH6-mRNA	-0.377	0.137	-0.647	-0.108	0.0335	0.0335	Mismatch Repair	NM_000179.1:3525
ERCC4-mRNA	-0.637	0.233	-1.09	-0.18	0.0341	0.0341	Nucleotide Excision Repair	NM_005236.2:1700
POLM-mRNA	0.217	0.0795	0.0612	0.373	0.0342	0.0342	Independent Repair Enzymes.FS.Polymerases	NM_013284.3:248
BLM-mRNA	-0.485	0.178	-0.834	-0.136	0.0345	0.0345	Homologous Recombination	NM_000057.2:2135
RAD17-mRNA	0.332	0.123	0.0916	0.572	0.0353	0.0353	Checkpoint Activation	NM_133338.1:1912
CDKN1B-mRNA	0.599	0.223	0.162	1.03	0.0361	0.0361	Cell Cycle and Signaling	NM_004064.2:365
SMARCA4-mRNA	-0.254	0.0945	-0.439	-0.0688	0.0361	0.0361	Cell Cycle and Signaling	NM_003072.3:5400
H2AFX-mRNA	-0.645	0.241	-1.12	-0.173	0.0365	0.0365	Checkpoint Activation	NM_002105.2:1392
NKX3-1-mRNA	0.505	0.189	0.134	0.876	0.0371	0.0371	Cell Cycle and Signaling	NR_046072.1:706
GEN1-mRNA	-0.291	0.11	-0.506	-0.0759	0.0379	0.0379	Homologous Recombination	NM_182625.3:285
APEX1-mRNA	-0.224	0.0857	-0.392	-0.0562	0.0398	0.0398	Base Excision Repair	NM_001641.2:727
OGG1-mRNA	-0.225	0.0865	-0.395	-0.0559	0.0403	0.0403	Base Excision Repair	NM_002542.5:720
TP53BP1-mRNA	0.215	0.0827	0.0531	0.377	0.0405	0.0405	Apoptosis	NM_001141980.1:1960
DDB2-mRNA	0.655	0.253	0.159	1.15	0.0413	0.0413	Nucleotide Excision Repair	NM_000107.1:840
POLE2-mRNA	-0.545	0.215	-0.967	-0.124	0.0442	0.0442	Base Excision Repair, Independent Repair Enzymes.FS.Polymerases	NM_002692.2:1420
MYD88-mRNA	-0.342	0.135	-0.607	-0.0777	0.0444	0.0444	Apoptosis	NM_002468.3:2145
XRCC1-mRNA	0.277	0.11	0.0613	0.492	0.0454	0.0454	Base Excision Repair	NM_006297.2:1736
CCND3-mRNA	-0.516	0.205	-0.917	-0.114	0.0455	0.0455	Cell Cycle and Signaling	NM_001760.2:1215
MRE11A-mRNA	-0.19	0.0758	-0.338	-0.0413	0.0462	0.0462	Homologous Recombination	NM_005591.3:505
RMI1-mRNA	-0.375	0.152	-0.672	-0.078	0.0482	0.0482	Cell Cycle and Signaling	NM_024945.2:527
RPA1-mRNA	-0.307	0.127	-0.556	-0.0567	0.0529	0.0529	Nucleotide Excision Repair	NM_002945.3:950
FANCA-mRNA	-0.407	0.17	-0.74	-0.0741	0.0536	0.0536	Fanconi Anemia	NM_000135.2:265
PNKP-mRNA	-0.0759	0.0318	-0.138	-0.0137	0.054	0.054	Base Excision Repair	NM_007254.2:1528
DNA2-mRNA	-0.539	0.226	-0.982	-0.0971	0.054	0.054	Independent Repair Enzymes.FS.Polymerases	NM_001080449.2:1998
NFKB1-mRNA	0.209	0.0893	0.034	0.384	0.0578	0.0578	Apoptosis	NM_003998.2:1675
POLK-mRNA	0.298	0.13	0.0429	0.553	0.062	0.062	Independent Repair Enzymes.FS.Polymerases	NM_016218.2:480
XRCC3-mRNA	-0.296	0.137	-0.565	-0.0278	0.0738	0.0738	Homologous Recombination	NM_001100119.1:920
LIG4-mRNA	-0.694	0.327	-1.33	-0.0539	0.0777	0.0777	Non-homologous End Joining	NM_002312.3:2623
PARP2-mRNA	-0.26	0.126	-0.506	-0.0139	0.0838	0.0838	Base Excision Repair	NM_005484.3:1425
RFC4-mRNA	-0.354	0.172	-0.691	-0.0171	0.0851	0.0851	Mismatch Repair, Translesion Synthesis	NM_181573.2:1035
RAD21-mRNA	0.189	0.0948	0.00341	0.375	0.0929	0.0929	Cell Cycle and Signaling	NM_006265.2:1080
RAD51D-mRNA	-0.291	0.146	-0.577	-0.0041	0.094	0.094	Homologous Recombination	NM_002878.3:1890
RECQL-mRNA	-0.158	0.0809	-0.317	0.00045	0.0985	0.0985	Homologous Recombination	NM_032941.2:1035
RB1-mRNA	0.169	0.0883	-0.00376	0.342	0.104	0.104	Cell Cycle and Signaling	NM_000321.1:2110
FAN1-mRNA	0.264	0.139	-0.00843	0.536	0.106	0.106	Fanconi Anemia	NM_001146094.1:1635
RAD23A-mRNA	0.203	0.107	-0.00754	0.413	0.108	0.108	Nucleotide Excision Repair	NM_005053.2:1105
ERCC3-mRNA	0.154	0.084	-0.0102	0.319	0.116	0.116	Nucleotide Excision Repair	NM_000122.1:1950
RAD51B-mRNA	0.331	0.184	-0.0302	0.692	0.123	0.123	Homologous Recombination	NM_002877.5:277
UNG-mRNA	-0.46	0.257	-0.965	0.0437	0.124	0.124	Base Excision Repair	NM_003362.3:1313
ERCC2-mRNA	0.366	0.221	-0.0673	0.8	0.149	0.149	Nucleotide Excision Repair	NM_000400.2:240
RAD51C-mRNA	-0.427	0.26	-0.937	0.082	0.151	0.151	Homologous Recombination	NM_002876.2:300
AURKA-mRNA	0.104	0.0631	-0.02	0.227	0.152	0.152	Cell Cycle and Signaling	NM_003600.2:405
RRM2B-mRNA	-0.199	0.123	-0.44	0.0421	0.157	0.157	Cell Cycle and Signaling, Independent Repair Enzymes.FS.Polymerases	NM_015713.3:1508
PIK3CB-mRNA	0.188	0.117	-0.0421	0.418	0.16	0.16	Apoptosis	NM_006219.1:2945
PMS1-mRNA	-0.363	0.229	-0.812	0.0866	0.165	0.165	Mismatch Repair	NM_000534.4:628
FANCG-mRNA	-0.179	0.113	-0.401	0.0431	0.165	0.165	Fanconi Anemia	NM_004629.1:1900
CCND1-mRNA	-0.262	0.167	-0.588	0.0649	0.167	0.167	Cell Cycle and Signaling	NM_053056.2:690
MYC-mRNA	-0.528	0.366	-1.25	0.19	0.2	0.2	Cell Cycle and Signaling	NM_002467.3:1610
POLR2J-mRNA	0.126	0.0887	-0.0479	0.3	0.205	0.205	Independent Repair Enzymes.FS.Polymerases, Nucleotide Excision Repair	NM_006234.4:618
XRCC2-mRNA	-0.419	0.298	-1	0.164	0.208	0.208	Homologous Recombination	NM_005431.1:2703
RAD23B-mRNA	0.204	0.145	-0.0798	0.488	0.209	0.209	Nucleotide Excision Repair	NM_002874.3:1625
ALKBH2-mRNA	-0.193	0.142	-0.472	0.0852	0.223	0.223	Independent Repair Enzymes.FS.Polymerases	NM_001001655.2:907
BRCA2-mRNA	0.157	0.118	-0.0742	0.389	0.231	0.231	Homologous Recombination	NM_000059.3:115
POLD1-mRNA	-0.202	0.153	-0.501	0.0975	0.235	0.235	Base Excision Repair, Independent Repair Enzymes.FS.Polymerases	NM_002691.2:2392
RAD1-mRNA	-0.119	0.0914	-0.298	0.0599	0.24	0.24	Checkpoint Activation	NM_133377.2:2625
SLFN11-mRNA	-0.15	0.116	-0.377	0.0778	0.245	0.245	Apoptosis, Cell Cycle and Signaling	NM_001104587.1:920
CRY1-mRNA	-0.166	0.13	-0.421	0.0888	0.249	0.249	Independent Repair Enzymes.FS.Polymerases	NM_004075.3:1375
POLQ-mRNA	0.227	0.185	-0.137	0.59	0.267	0.267	Independent Repair Enzymes.FS.Polymerases	NM_199420.3:920
TOP3A-mRNA	-0.244	0.202	-0.64	0.151	0.271	0.271	Homologous Recombination	NM_004618.3:1060
RAD51-mRNA	-0.314	0.273	-0.849	0.222	0.294	0.294	Homologous Recombination	NM_133487.2:566
CASP8-mRNA	-0.111	0.0972	-0.302	0.0794	0.297	0.297	Apoptosis	NM_001228.4:301
DDB1-mRNA	-0.122	0.107	-0.331	0.0873	0.297	0.297	Nucleotide Excision Repair	NM_001923.3:1502
FANCI-mRNA	-0.285	0.251	-0.777	0.208	0.3	0.3	Fanconi Anemia	NM_001113378.1:541
CHEK1-mRNA	-0.118	0.106	-0.327	0.0902	0.309	0.309	Cell Cycle and Signaling, Checkpoint Activation	NM_001114121.1:2225
BRIP1-mRNA	-0.311	0.286	-0.872	0.25	0.319	0.319	Fanconi Anemia	NM_032043.1:1130
RAD54L-mRNA	-0.247	0.233	-0.703	0.209	0.329	0.329	Homologous Recombination	NM_003579.2:1435
POLB-mRNA	0.115	0.109	-0.0991	0.33	0.332	0.332	Base Excision Repair, Independent Repair Enzymes.FS.Polymerases	NM_002690.1:145
WEE1-mRNA	0.165	0.157	-0.142	0.473	0.333	0.333	Cell Cycle and Signaling	NM_003390.3:1225
FANCL-mRNA	-0.241	0.232	-0.695	0.213	0.338	0.338	Fanconi Anemia	NM_001114636.1:446
BCL2L1-mRNA	0.133	0.132	-0.126	0.392	0.353	0.353	Apoptosis	NM_138578.1:1560
SMC1A-mRNA	-0.195	0.194	-0.575	0.186	0.355	0.355	Cell Cycle and Signaling	NM_006306.2:2320
SUMO3-mRNA	0.211	0.211	-0.204	0.625	0.357	0.357	Cell Cycle and Signaling	NM_006936.2:500
CDK7-mRNA	0.18	0.183	-0.178	0.538	0.363	0.363	Cell Cycle and Signaling, Nucleotide Excision Repair	NM_001799.2:785
SMUG1-mRNA	0.0805	0.0852	-0.0864	0.248	0.381	0.381	Base Excision Repair	NM_001243789.1:518
MGMT-mRNA	-0.177	0.192	-0.553	0.199	0.391	0.391	Independent Repair Enzymes.FS.Polymerases	NM_002412.3:323
XPC-mRNA	0.101	0.117	-0.128	0.331	0.42	0.42	Nucleotide Excision Repair	NM_004628.3:2135
XRCC4-mRNA	0.105	0.126	-0.141	0.352	0.435	0.435	Non-homologous End Joining	NM_003401.3:772
XRCC6-mRNA	-0.134	0.164	-0.456	0.188	0.446	0.446	Non-homologous End Joining	NM_001469.3:670
PRKACB-mRNA	-0.0625	0.082	-0.223	0.0982	0.475	0.475	Apoptosis	NM_182948.2:805
MAD2L2-mRNA	-0.0437	0.058	-0.157	0.0699	0.479	0.479	Cell Cycle and Signaling, Independent Repair Enzymes.FS.Polymerases	NM_001127325.1:290
FANCM-mRNA	-0.132	0.18	-0.485	0.22	0.49	0.49	Fanconi Anemia	NM_020937.2:3081
POLE-mRNA	-0.146	0.208	-0.553	0.262	0.509	0.509	Independent Repair Enzymes.FS.Polymerases	NM_006231.3:3264
CDKN1A-mRNA	-0.195	0.29	-0.763	0.373	0.526	0.526	Cell Cycle and Signaling	NM_000389.2:1975
MDC1-mRNA	-0.0916	0.14	-0.366	0.183	0.538	0.538	Cell Cycle and Signaling	NM_014641.2:6719
NEIL3-mRNA	0.0656	0.104	-0.137	0.269	0.55	0.55	Base Excision Repair	NM_018248.2:842
RMI2-mRNA	-0.147	0.232	-0.602	0.309	0.551	0.551	Cell Cycle and Signaling	NM_152308.1:890
UBB-mRNA	-0.0626	0.111	-0.279	0.154	0.592	0.592	Cell Cycle and Signaling	NM_018955.2:15
RECQL5-mRNA	0.114	0.216	-0.308	0.537	0.615	0.615	Homologous Recombination	NM_004259.6:2944
FANCF-mRNA	0.117	0.226	-0.325	0.559	0.622	0.622	Fanconi Anemia	NM_022725.2:845
FANCC-mRNA	0.0208	0.0412	-0.06	0.102	0.632	0.632	Fanconi Anemia	NM_000136.2:310
HDAC2-mRNA	-0.0571	0.116	-0.284	0.17	0.64	0.64	Cell Cycle and Signaling	NM_001527.1:930
PIK3R1-mRNA	0.0595	0.123	-0.181	0.3	0.645	0.645	Apoptosis	NM_181504.2:1105
MNAT1-mRNA	-0.0652	0.134	-0.329	0.198	0.645	0.645	Nucleotide Excision Repair	NM_002431.2:975
RPS27A-mRNA	-0.06	0.124	-0.303	0.183	0.645	0.645	Cell Cycle and Signaling	NM_002954.5:650
PRKDC-mRNA	0.0518	0.108	-0.159	0.263	0.648	0.648	Cell Cycle and Signaling, Non-homologous End Joining	NM_006904.6:12750
SMAD4-mRNA	0.0629	0.139	-0.21	0.336	0.667	0.667	Cell Cycle and Signaling	NM_005359.3:1370
PRKX-mRNA	-0.081	0.187	-0.448	0.286	0.681	0.681	Apoptosis	NM_005044.1:2590
HDAC1-mRNA	0.127	0.302	-0.465	0.719	0.689	0.689	Cell Cycle and Signaling	NM_004964.2:785
REV1-mRNA	-0.047	0.112	-0.266	0.172	0.689	0.689	Independent Repair Enzymes.FS.Polymerases	NM_016316.2:2450
TREX1-mRNA	-0.103	0.247	-0.587	0.381	0.692	0.692	Independent Repair Enzymes.FS.Polymerases	NM_016381.3:1486
CHEK2-mRNA	0.0568	0.143	-0.224	0.337	0.705	0.705	Cell Cycle and Signaling, Checkpoint Activation	NM_007194.3:140
ATRIP-mRNA	-0.0409	0.103	-0.243	0.162	0.706	0.706	Checkpoint Activation	NM_130384.1:466
LIG1-mRNA	-0.0927	0.268	-0.617	0.432	0.741	0.741	Base Excision Repair	NM_000234.1:2164
FANCE-mRNA	0.0486	0.158	-0.262	0.359	0.769	0.769	Fanconi Anemia	NM_021922.2:1275
FANCB-mRNA	0.0412	0.135	-0.224	0.307	0.771	0.771	Fanconi Anemia	NM_152633.2:2470
KRAS-mRNA	-0.035	0.115	-0.261	0.191	0.772	0.772	Cell Cycle and Signaling	NM_004985.3:327
RPA3-mRNA	0.0486	0.198	-0.339	0.436	0.814	0.814	Nucleotide Excision Repair	NM_002947.3:990
PMS2-mRNA	-0.0304	0.125	-0.276	0.215	0.816	0.816	Mismatch Repair	NM_000535.5:690
SLX4-mRNA	0.0374	0.156	-0.268	0.343	0.818	0.818	Homologous Recombination	NM_032444.2:3965
ALKBH3-mRNA	0.0316	0.133	-0.229	0.292	0.82	0.82	Independent Repair Enzymes.FS.Polymerases	NM_139178.3:690
BUB1B-mRNA	-0.03	0.137	-0.298	0.238	0.833	0.833	Cell Cycle and Signaling	NM_001211.4:835
HLTF-mRNA	0.0363	0.173	-0.304	0.376	0.841	0.841	Independent Repair Enzymes.FS.Polymerases, Translesion Synthesis	NM_139048.2:3820
TDG-mRNA	-0.0401	0.194	-0.421	0.341	0.843	0.843	Base Excision Repair	NM_003211.4:2060
SMC3-mRNA	-0.0177	0.0859	-0.186	0.151	0.844	0.844	Cell Cycle and Signaling	NM_005445.3:3525
SIRT1-mRNA	0.0334	0.176	-0.312	0.379	0.856	0.856	Cell Cycle and Signaling	NM_012238.4:1595
ERCC1-mRNA	0.0141	0.0798	-0.142	0.17	0.866	0.866	Nucleotide Excision Repair	NM_001983.3:458
POLD4-mRNA	-0.0184	0.108	-0.231	0.194	0.87	0.87	Base Excision Repair, Independent Repair Enzymes.FS.Polymerases	NM_021173.2:470
ATM-mRNA	-0.0319	0.21	-0.443	0.379	0.884	0.884	Apoptosis, Cell Cycle and Signaling, Checkpoint Activation	NM_138292.3:6688
PIK3CA-mRNA	-0.0174	0.12	-0.252	0.217	0.889	0.889	Apoptosis	NM_006218.2:2445
FANCD2-mRNA	0.0231	0.166	-0.301	0.348	0.894	0.894	Fanconi Anemia	NM_033084.3:260
RAD18-mRNA	-0.0118	0.105	-0.218	0.194	0.915	0.915	Translesion Synthesis	NM_020165.2:2015
NTHL1-mRNA	-0.013	0.178	-0.363	0.337	0.944	0.944	Base Excision Repair	NM_002528.5:476
NEIL2-mRNA	0.0058	0.0946	-0.18	0.191	0.953	0.953	Base Excision Repair	NM_145043.2:2570

## Sheet: U251 0.1% O2
	Log2 fold change	std error	Lower confidence limit	Upper confidence limit	P-value	Unadj.p.value	Gene.sets	probe.ID
XPA-mRNA	-0.675	0.0863	-0.844	-0.506	0.000232	0.000232	Nucleotide Excision Repair	NM_000380.3:265
PARP3-mRNA	0.42	0.0548	0.313	0.528	0.000257	0.000257	Base Excision Repair	NM_005485.4:566
MSH5-mRNA	-0.592	0.0781	-0.745	-0.439	0.000274	0.000274	Mismatch Repair	NM_172165.2:495
AURKA-mRNA	0.428	0.0631	0.304	0.551	0.000502	0.000502	Cell Cycle and Signaling	NM_003600.2:405
ABL1-mRNA	1.08	0.162	0.757	1.39	0.000571	0.000571	Cell Cycle and Signaling	NM_005157.3:3200
PNKP-mRNA	-0.19	0.0318	-0.252	-0.127	0.000986	0.000986	Base Excision Repair	NM_007254.2:1528
GTF2H3-mRNA	-0.453	0.0775	-0.605	-0.302	0.0011	0.0011	Nucleotide Excision Repair	NM_001516.3:70
ERCC8-mRNA	-0.294	0.0518	-0.395	-0.193	0.00128	0.00128	Nucleotide Excision Repair	NM_000082.3:175
BCL2-mRNA	-1.15	0.203	-1.55	-0.755	0.00129	0.00129	Apoptosis	NM_000657.2:947
TP53-mRNA	-0.544	0.0965	-0.733	-0.355	0.00134	0.00134	Apoptosis, Cell Cycle and Signaling, Checkpoint Activation	NM_000546.2:1330
MUTYH-mRNA	-0.744	0.136	-1.01	-0.476	0.00159	0.00159	Base Excision Repair	NM_012222.2:412
FANCC-mRNA	0.223	0.0412	0.142	0.304	0.00164	0.00164	Fanconi Anemia	NM_000136.2:310
NKX3-1-mRNA	1.02	0.189	0.651	1.39	0.00167	0.00167	Cell Cycle and Signaling	NR_046072.1:706
POLR2H-mRNA	0.359	0.0707	0.22	0.497	0.00228	0.00228	Independent Repair Enzymes.FS.Polymerases, Nucleotide Excision Repair	NM_001278698.1:940
MRE11A-mRNA	-0.378	0.0758	-0.527	-0.229	0.00248	0.00248	Homologous Recombination	NM_005591.3:505
APEX1-mRNA	-0.42	0.0857	-0.588	-0.252	0.0027	0.0027	Base Excision Repair	NM_001641.2:727
POLM-mRNA	-0.384	0.0795	-0.54	-0.228	0.00291	0.00291	Independent Repair Enzymes.FS.Polymerases	NM_013284.3:248
WRN-mRNA	-0.652	0.137	-0.92	-0.384	0.00309	0.00309	Homologous Recombination	NM_000553.4:560
EGFR-mRNA	0.622	0.136	0.355	0.889	0.00382	0.00382	Cell Cycle and Signaling	NM_201282.1:360
ATR-mRNA	-0.562	0.124	-0.804	-0.319	0.00394	0.00394	Cell Cycle and Signaling, Checkpoint Activation	NM_001184.2:565
CREBBP-mRNA	0.295	0.0678	0.162	0.428	0.00482	0.00482	Cell Cycle and Signaling	NM_001079846.1:4818
CRY1-mRNA	0.565	0.13	0.31	0.82	0.00484	0.00484	Independent Repair Enzymes.FS.Polymerases	NM_004075.3:1375
TOP3B-mRNA	0.3	0.0705	0.162	0.438	0.00537	0.00537	Homologous Recombination	NM_003935.4:1254
BCL2L1-mRNA	0.553	0.132	0.294	0.812	0.00577	0.00577	Apoptosis	NM_138578.1:1560
XPC-mRNA	-0.484	0.117	-0.714	-0.255	0.00613	0.00613	Nucleotide Excision Repair	NM_004628.3:2135
OGG1-mRNA	-0.351	0.0865	-0.521	-0.182	0.00664	0.00664	Base Excision Repair	NM_002542.5:720
POLR2J-mRNA	0.334	0.0887	0.16	0.508	0.00934	0.00934	Independent Repair Enzymes.FS.Polymerases, Nucleotide Excision Repair	NM_006234.4:618
ATRIP-mRNA	-0.385	0.103	-0.587	-0.182	0.00981	0.00981	Checkpoint Activation	NM_130384.1:466
NFKB1-mRNA	0.332	0.0893	0.157	0.507	0.00989	0.00989	Apoptosis	NM_003998.2:1675
APC-mRNA	0.443	0.12	0.208	0.679	0.0103	0.0103	Cell Cycle and Signaling	NM_000038.3:6850
NEIL3-mRNA	0.369	0.104	0.166	0.572	0.0119	0.0119	Base Excision Repair	NM_018248.2:842
PRKACB-mRNA	-0.286	0.082	-0.447	-0.125	0.013	0.013	Apoptosis	NM_182948.2:805
POLQ-mRNA	0.628	0.185	0.264	0.991	0.0148	0.0148	Independent Repair Enzymes.FS.Polymerases	NM_199420.3:920
ERCC4-mRNA	-0.775	0.233	-1.23	-0.318	0.0159	0.0159	Nucleotide Excision Repair	NM_005236.2:1700
MLH3-mRNA	0.366	0.111	0.148	0.584	0.0166	0.0166	Mismatch Repair	NM_014381.2:660
DDB2-mRNA	0.817	0.253	0.321	1.31	0.018	0.018	Nucleotide Excision Repair	NM_000107.1:840
MYD88-mRNA	-0.432	0.135	-0.697	-0.167	0.0186	0.0186	Apoptosis	NM_002468.3:2145
GEN1-mRNA	-0.346	0.11	-0.561	-0.131	0.0197	0.0197	Homologous Recombination	NM_182625.3:285
BRCA2-mRNA	0.361	0.118	0.129	0.592	0.0224	0.0224	Homologous Recombination	NM_000059.3:115
ALKBH2-mRNA	-0.431	0.142	-0.709	-0.152	0.023	0.023	Independent Repair Enzymes.FS.Polymerases	NM_001001655.2:907
LIG3-mRNA	-0.388	0.131	-0.645	-0.131	0.0255	0.0255	Base Excision Repair	NM_002311.3:970
PMS2-mRNA	-0.367	0.125	-0.612	-0.121	0.0264	0.0264	Mismatch Repair	NM_000535.5:690
PRKX-mRNA	-0.539	0.187	-0.906	-0.172	0.0282	0.0282	Apoptosis	NM_005044.1:2590
PIK3CA-mRNA	-0.317	0.12	-0.551	-0.0822	0.0382	0.0382	Apoptosis	NM_006218.2:2445
RPA3-mRNA	-0.501	0.198	-0.889	-0.114	0.0445	0.0445	Nucleotide Excision Repair	NM_002947.3:990
RECQL-mRNA	0.199	0.0809	0.0405	0.357	0.0491	0.0491	Homologous Recombination	NM_032941.2:1035
FANCF-mRNA	-0.553	0.226	-0.995	-0.111	0.0498	0.0498	Fanconi Anemia	NM_022725.2:845
RAD21-mRNA	0.231	0.0948	0.0453	0.417	0.0506	0.0506	Cell Cycle and Signaling	NM_006265.2:1080
HLTF-mRNA	-0.415	0.173	-0.755	-0.0753	0.0537	0.0537	Independent Repair Enzymes.FS.Polymerases, Translesion Synthesis	NM_139048.2:3820
POLR2D-mRNA	-0.351	0.148	-0.64	-0.0614	0.055	0.055	Independent Repair Enzymes.FS.Polymerases, Nucleotide Excision Repair	NM_004805.3:1476
CDKN1B-mRNA	0.508	0.223	0.0717	0.944	0.0626	0.0626	Cell Cycle and Signaling	NM_004064.2:365
ERCC6-mRNA	0.203	0.0907	0.0252	0.381	0.0665	0.0665	Nucleotide Excision Repair	NM_000124.2:3235
BRCA1-mRNA	-0.414	0.19	-0.787	-0.0416	0.0722	0.0722	Homologous Recombination	NM_007305.2:1275
MPG-mRNA	-0.209	0.0963	-0.398	-0.02	0.0733	0.0733	Base Excision Repair	NM_001015052.1:675
NEIL1-mRNA	0.382	0.178	0.0337	0.73	0.0752	0.0752	Base Excision Repair	NM_024608.2:1675
CHEK1-mRNA	0.228	0.106	0.0195	0.437	0.0758	0.0758	Cell Cycle and Signaling, Checkpoint Activation	NM_001114121.1:2225
SMC1A-mRNA	0.415	0.194	0.0339	0.795	0.0767	0.0767	Cell Cycle and Signaling	NM_006306.2:2320
RPA1-mRNA	-0.271	0.127	-0.521	-0.021	0.0778	0.0778	Nucleotide Excision Repair	NM_002945.3:950
SLK-mRNA	-0.16	0.0765	-0.31	-0.0105	0.0808	0.0808	Nucleotide Excision Repair	NM_014720.2:1185
XRCC4-mRNA	0.257	0.126	0.00997	0.503	0.0875	0.0875	Non-homologous End Joining	NM_003401.3:772
POLB-mRNA	-0.223	0.109	-0.437	-0.00803	0.0882	0.0882	Base Excision Repair, Independent Repair Enzymes.FS.Polymerases	NM_002690.1:145
ERCC1-mRNA	-0.156	0.0798	-0.312	0.000551	0.0986	0.0986	Nucleotide Excision Repair	NM_001983.3:458
CCNO-mRNA	-0.576	0.301	-1.17	0.0141	0.104	0.104	Base Excision Repair	NM_021147.3:45
MSH3-mRNA	0.0751	0.0395	-0.00225	0.152	0.106	0.106	Mismatch Repair	NM_002439.2:2555
LIG4-mRNA	-0.615	0.327	-1.26	0.0256	0.109	0.109	Non-homologous End Joining	NM_002312.3:2623
RB1-mRNA	0.166	0.0883	-0.00708	0.339	0.109	0.109	Cell Cycle and Signaling	NM_000321.1:2110
DDB1-mRNA	-0.2	0.107	-0.41	0.00908	0.11	0.11	Nucleotide Excision Repair	NM_001923.3:1502
PMS1-mRNA	-0.426	0.229	-0.876	0.0228	0.112	0.112	Mismatch Repair	NM_000534.4:628
POLE4-mRNA	0.176	0.0949	-0.00987	0.362	0.113	0.113	Independent Repair Enzymes.FS.Polymerases	NM_019896.2:202
TDG-mRNA	-0.35	0.194	-0.731	0.0304	0.121	0.121	Base Excision Repair	NM_003211.4:2060
ATM-mRNA	-0.375	0.21	-0.786	0.0358	0.124	0.124	Apoptosis, Cell Cycle and Signaling, Checkpoint Activation	NM_138292.3:6688
RAD18-mRNA	0.188	0.105	-0.018	0.394	0.124	0.124	Translesion Synthesis	NM_020165.2:2015
SMC3-mRNA	0.154	0.0859	-0.0148	0.322	0.124	0.124	Cell Cycle and Signaling	NM_005445.3:3525
RMI1-mRNA	0.268	0.152	-0.0288	0.566	0.127	0.127	Cell Cycle and Signaling	NM_024945.2:527
MSH6-mRNA	-0.242	0.137	-0.512	0.027	0.128	0.128	Mismatch Repair	NM_000179.1:3525
BUB1B-mRNA	0.239	0.137	-0.0287	0.507	0.131	0.131	Cell Cycle and Signaling	NM_001211.4:835
XRCC3-mRNA	0.237	0.137	-0.0314	0.506	0.134	0.134	Homologous Recombination	NM_001100119.1:920
HDAC2-mRNA	-0.2	0.116	-0.427	0.0276	0.136	0.136	Cell Cycle and Signaling	NM_001527.1:930
FANCI-mRNA	0.431	0.251	-0.0609	0.923	0.137	0.137	Fanconi Anemia	NM_001113378.1:541
FANCL-mRNA	-0.391	0.232	-0.845	0.0629	0.142	0.142	Fanconi Anemia	NM_001114636.1:446
SMUG1-mRNA	-0.141	0.0852	-0.308	0.0262	0.15	0.15	Base Excision Repair	NM_001243789.1:518
MSH4-mRNA	0.512	0.324	-0.123	1.15	0.165	0.165	Mismatch Repair	NM_002440.3:472
POLI-mRNA	0.266	0.171	-0.0693	0.6	0.171	0.171	Independent Repair Enzymes.FS.Polymerases, Translesion Synthesis	NM_007195.2:626
RAD23A-mRNA	-0.167	0.107	-0.377	0.0436	0.171	0.171	Nucleotide Excision Repair	NM_005053.2:1105
RAD51C-mRNA	-0.398	0.26	-0.908	0.111	0.176	0.176	Homologous Recombination	NM_002876.2:300
MSH2-mRNA	-0.256	0.171	-0.591	0.0781	0.184	0.184	Mismatch Repair	NM_000251.1:2105
SIRT1-mRNA	-0.259	0.176	-0.604	0.0862	0.192	0.192	Cell Cycle and Signaling	NM_012238.4:1595
PTEN-mRNA	0.254	0.173	-0.0861	0.594	0.194	0.194	Apoptosis, Cell Cycle and Signaling, Nucleotide Excision Repair	NM_000314.4:1351
RRM2B-mRNA	-0.177	0.123	-0.418	0.0636	0.199	0.199	Cell Cycle and Signaling, Independent Repair Enzymes.FS.Polymerases	NM_015713.3:1508
APEX2-mRNA	-0.182	0.127	-0.431	0.0663	0.201	0.201	Base Excision Repair	NM_014481.2:360
RAD52-mRNA	0.243	0.17	-0.0904	0.576	0.203	0.203	Homologous Recombination	NM_134424.2:297
USP1-mRNA	-0.198	0.139	-0.47	0.0754	0.206	0.206	Fanconi Anemia	NM_003368.4:2747
CCND3-mRNA	0.285	0.205	-0.116	0.687	0.213	0.213	Cell Cycle and Signaling	NM_001760.2:1215
REV1-mRNA	-0.155	0.112	-0.374	0.0648	0.217	0.217	Independent Repair Enzymes.FS.Polymerases	NM_016316.2:2450
RPS27A-mRNA	-0.168	0.124	-0.411	0.0751	0.224	0.224	Cell Cycle and Signaling	NM_002954.5:650
HDAC1-mRNA	-0.407	0.302	-0.999	0.185	0.226	0.226	Cell Cycle and Signaling	NM_004964.2:785
HUS1-mRNA	0.177	0.132	-0.0825	0.437	0.23	0.23	Checkpoint Activation	NM_004507.2:760
MGMT-mRNA	-0.247	0.192	-0.623	0.129	0.245	0.245	Independent Repair Enzymes.FS.Polymerases	NM_002412.3:323
SLX4-mRNA	-0.199	0.156	-0.504	0.107	0.25	0.25	Homologous Recombination	NM_032444.2:3965
RFC4-mRNA	-0.212	0.172	-0.549	0.125	0.264	0.264	Mismatch Repair, Translesion Synthesis	NM_181573.2:1035
UNG-mRNA	-0.315	0.257	-0.82	0.189	0.266	0.266	Base Excision Repair	NM_003362.3:1313
TP53BP1-mRNA	-0.101	0.0827	-0.263	0.0612	0.268	0.268	Apoptosis	NM_001141980.1:1960
ERCC3-mRNA	-0.0992	0.084	-0.264	0.0655	0.283	0.283	Nucleotide Excision Repair	NM_000122.1:1950
WEE1-mRNA	-0.184	0.157	-0.492	0.123	0.285	0.285	Cell Cycle and Signaling	NM_003390.3:1225
KRAS-mRNA	-0.133	0.115	-0.359	0.0934	0.294	0.294	Cell Cycle and Signaling	NM_004985.3:327
PARP2-mRNA	0.143	0.126	-0.103	0.389	0.299	0.299	Base Excision Repair	NM_005484.3:1425
SUMO3-mRNA	0.24	0.211	-0.175	0.654	0.3	0.3	Cell Cycle and Signaling	NM_006936.2:500
XRCC2-mRNA	-0.335	0.298	-0.919	0.248	0.303	0.303	Homologous Recombination	NM_005431.1:2703
SMAD4-mRNA	-0.153	0.139	-0.425	0.12	0.315	0.315	Cell Cycle and Signaling	NM_005359.3:1370
UBB-mRNA	0.119	0.111	-0.0977	0.336	0.323	0.323	Cell Cycle and Signaling	NM_018955.2:15
FANCE-mRNA	-0.166	0.158	-0.476	0.144	0.334	0.334	Fanconi Anemia	NM_021922.2:1275
PIK3R1-mRNA	-0.128	0.123	-0.368	0.112	0.336	0.336	Apoptosis	NM_181504.2:1105
RECQL5-mRNA	-0.221	0.216	-0.644	0.202	0.345	0.345	Homologous Recombination	NM_004259.6:2944
PARP1-mRNA	-0.198	0.209	-0.607	0.211	0.38	0.38	Base Excision Repair	NM_001618.3:3016
MAD2L2-mRNA	-0.0548	0.058	-0.168	0.0588	0.381	0.381	Cell Cycle and Signaling, Independent Repair Enzymes.FS.Polymerases	NM_001127325.1:290
NBN-mRNA	-0.0965	0.103	-0.298	0.105	0.385	0.385	Homologous Recombination	NM_001024688.1:1105
XRCC1-mRNA	0.102	0.11	-0.114	0.317	0.39	0.39	Base Excision Repair	NM_006297.2:1736
FANCB-mRNA	0.118	0.135	-0.147	0.384	0.416	0.416	Fanconi Anemia	NM_152633.2:2470
POLD3-mRNA	-0.172	0.198	-0.56	0.216	0.419	0.419	Base Excision Repair, Independent Repair Enzymes.FS.Polymerases	NM_006591.2:542
FANCM-mRNA	0.155	0.18	-0.197	0.508	0.421	0.421	Fanconi Anemia	NM_020937.2:3081
FANCD2-mRNA	0.141	0.166	-0.183	0.466	0.426	0.426	Fanconi Anemia	NM_033084.3:260
H2AFX-mRNA	-0.205	0.241	-0.677	0.266	0.427	0.427	Checkpoint Activation	NM_002105.2:1392
PARP4-mRNA	0.0985	0.117	-0.131	0.328	0.433	0.433	Base Excision Repair	NM_006437.3:1170
XRCC5-mRNA	0.0891	0.11	-0.126	0.304	0.448	0.448	Non-homologous End Joining	NM_021141.3:832
RAD54L-mRNA	0.183	0.233	-0.272	0.639	0.46	0.46	Homologous Recombination	NM_003579.2:1435
RAD23B-mRNA	0.114	0.145	-0.17	0.398	0.461	0.461	Nucleotide Excision Repair	NM_002874.3:1625
TOP3A-mRNA	-0.158	0.202	-0.554	0.237	0.462	0.462	Homologous Recombination	NM_004618.3:1060
TIPIN-mRNA	-0.0833	0.111	-0.301	0.134	0.481	0.481	Checkpoint Activation	NM_017858.2:82
POLE-mRNA	0.155	0.208	-0.252	0.563	0.483	0.483	Independent Repair Enzymes.FS.Polymerases	NM_006231.3:3264
FAN1-mRNA	-0.103	0.139	-0.376	0.169	0.485	0.485	Fanconi Anemia	NM_001146094.1:1635
POLE2-mRNA	-0.159	0.215	-0.58	0.263	0.489	0.489	Base Excision Repair, Independent Repair Enzymes.FS.Polymerases	NM_002692.2:1420
RAD51D-mRNA	-0.104	0.146	-0.39	0.183	0.505	0.505	Homologous Recombination	NM_002878.3:1890
MLH1-mRNA	0.0782	0.112	-0.142	0.298	0.512	0.512	Mismatch Repair	NM_000249.2:1605
POLL-mRNA	0.0846	0.127	-0.165	0.334	0.531	0.531	Base Excision Repair, Independent Repair Enzymes.FS.Polymerases	NM_001174085.1:1614
RMI2-mRNA	0.148	0.232	-0.308	0.603	0.548	0.548	Cell Cycle and Signaling	NM_152308.1:890
PRKDC-mRNA	0.0677	0.108	-0.144	0.279	0.553	0.553	Cell Cycle and Signaling, Non-homologous End Joining	NM_006904.6:12750
LIG1-mRNA	0.152	0.268	-0.373	0.676	0.591	0.591	Base Excision Repair	NM_000234.1:2164
RAD17-mRNA	-0.0678	0.123	-0.308	0.173	0.6	0.6	Checkpoint Activation	NM_133338.1:1912
EXO1-mRNA	0.162	0.293	-0.412	0.736	0.6	0.6	Mismatch Repair	NM_006027.3:820
PIK3CB-mRNA	-0.064	0.117	-0.294	0.166	0.605	0.605	Apoptosis	NM_006219.1:2945
XRCC6-mRNA	0.089	0.164	-0.233	0.411	0.608	0.608	Non-homologous End Joining	NM_001469.3:670
BRIP1-mRNA	0.155	0.286	-0.407	0.716	0.609	0.609	Fanconi Anemia	NM_032043.1:1130
PCNA-mRNA	0.12	0.23	-0.331	0.572	0.62	0.62	Base Excision Repair, Cell Cycle and Signaling, Translesion Synthesis	NM_002592.2:280
ERCC5-mRNA	-0.0379	0.0741	-0.183	0.107	0.628	0.628	Nucleotide Excision Repair	NM_000123.2:1630
RAD51B-mRNA	0.0891	0.184	-0.272	0.45	0.645	0.645	Homologous Recombination	NM_002877.5:277
NEIL2-mRNA	0.0444	0.0946	-0.141	0.23	0.655	0.655	Base Excision Repair	NM_145043.2:2570
AKT3-mRNA	0.0674	0.144	-0.215	0.35	0.656	0.656	Apoptosis	NM_005465.4:287
RFC1-mRNA	0.0351	0.0753	-0.112	0.183	0.658	0.658	Mismatch Repair, Translesion Synthesis	NM_001204747.1:3114
CHEK2-mRNA	0.0636	0.143	-0.217	0.344	0.672	0.672	Cell Cycle and Signaling, Checkpoint Activation	NM_007194.3:140
RFC3-mRNA	-0.0841	0.191	-0.459	0.291	0.675	0.675	Mismatch Repair, Translesion Synthesis	NM_002915.3:740
RAD50-mRNA	0.0313	0.0762	-0.118	0.181	0.695	0.695	Homologous Recombination	NM_005732.2:5397
TREX1-mRNA	-0.101	0.247	-0.585	0.383	0.697	0.697	Independent Repair Enzymes.FS.Polymerases	NM_016381.3:1486
MNAT1-mRNA	-0.0546	0.134	-0.318	0.209	0.699	0.699	Nucleotide Excision Repair	NM_002431.2:975
BLM-mRNA	0.0658	0.178	-0.283	0.415	0.724	0.724	Homologous Recombination	NM_000057.2:2135
CDKN1A-mRNA	0.101	0.29	-0.467	0.669	0.738	0.738	Cell Cycle and Signaling	NM_000389.2:1975
CDK7-mRNA	0.0619	0.183	-0.296	0.42	0.746	0.746	Cell Cycle and Signaling, Nucleotide Excision Repair	NM_001799.2:785
SMARCA4-mRNA	-0.0285	0.0945	-0.214	0.157	0.774	0.774	Cell Cycle and Signaling	NM_003072.3:5400
POLK-mRNA	-0.0391	0.13	-0.294	0.216	0.774	0.774	Independent Repair Enzymes.FS.Polymerases	NM_016218.2:480
NTHL1-mRNA	-0.0497	0.178	-0.4	0.3	0.79	0.79	Base Excision Repair	NM_002528.5:476
MYC-mRNA	0.102	0.366	-0.616	0.82	0.79	0.79	Cell Cycle and Signaling	NM_002467.3:1610
ERCC2-mRNA	-0.0521	0.221	-0.486	0.381	0.822	0.822	Nucleotide Excision Repair	NM_000400.2:240
MDC1-mRNA	-0.027	0.14	-0.302	0.248	0.854	0.854	Cell Cycle and Signaling	NM_014641.2:6719
FANCA-mRNA	0.0322	0.17	-0.301	0.365	0.856	0.856	Fanconi Anemia	NM_000135.2:265
FANCG-mRNA	-0.0196	0.113	-0.242	0.203	0.869	0.869	Fanconi Anemia	NM_004629.1:1900
RAD1-mRNA	0.0151	0.0914	-0.164	0.194	0.874	0.874	Checkpoint Activation	NM_133377.2:2625
UBE2T-mRNA	0.0366	0.225	-0.404	0.478	0.876	0.876	Fanconi Anemia	NM_014176.3:595
RAD51-mRNA	0.0435	0.273	-0.492	0.579	0.879	0.879	Homologous Recombination	NM_133487.2:566
POLD1-mRNA	-0.0202	0.153	-0.319	0.279	0.899	0.899	Base Excision Repair, Independent Repair Enzymes.FS.Polymerases	NM_002691.2:2392
DNA2-mRNA	0.0278	0.226	-0.414	0.47	0.906	0.906	Independent Repair Enzymes.FS.Polymerases	NM_001080449.2:1998
FEN1-mRNA	0.0326	0.289	-0.534	0.599	0.914	0.914	Base Excision Repair	NM_004111.4:425
CCND1-mRNA	0.0141	0.167	-0.312	0.341	0.935	0.935	Cell Cycle and Signaling	NM_053056.2:690
ALKBH3-mRNA	-0.0105	0.133	-0.271	0.25	0.94	0.94	Independent Repair Enzymes.FS.Polymerases	NM_139178.3:690
CASP8-mRNA	-0.00768	0.0972	-0.198	0.183	0.94	0.94	Apoptosis	NM_001228.4:301
SLFN11-mRNA	0.00503	0.116	-0.222	0.232	0.967	0.967	Apoptosis, Cell Cycle and Signaling	NM_001104587.1:920
POLD4-mRNA	-0.00113	0.108	-0.213	0.211	0.992	0.992	Base Excision Repair, Independent Repair Enzymes.FS.Polymerases	NM_021173.2:470
RAD9A-mRNA	0.00015	0.0894	-0.175	0.175	0.999	0.999	Checkpoint Activation	NM_004584.2:786

## Sheet: T98G 1% O2
	Log2 fold change	std error	Lower confidence limit	Upper confidence limit	P-value	Unadj.p.value	Gene.sets	probe.ID
EGFR-mRNA	2.61	0.275	2.07	3.15	7.8e-05	7.8e-05	Cell Cycle and Signaling	NM_201282.1:360
WEE1-mRNA	1.56	0.177	1.22	1.91	0.000119	0.000119	Cell Cycle and Signaling	NM_003390.3:1225
POLR2H-mRNA	1.25	0.18	0.896	1.6	0.000444	0.000444	Independent Repair Enzymes.FS.Polymerases, Nucleotide Excision Repair	NM_001278698.1:940
CCND3-mRNA	-1.34	0.203	-1.74	-0.946	0.000572	0.000572	Cell Cycle and Signaling	NM_001760.2:1215
UNG-mRNA	-1.11	0.208	-1.52	-0.701	0.00177	0.00177	Base Excision Repair	NM_003362.3:1313
RB1-mRNA	0.476	0.091	0.298	0.654	0.00195	0.00195	Cell Cycle and Signaling	NM_000321.1:2110
RRM2B-mRNA	-1.19	0.251	-1.69	-0.702	0.00315	0.00315	Cell Cycle and Signaling, Independent Repair Enzymes.FS.Polymerases	NM_015713.3:1508
APEX1-mRNA	-0.477	0.106	-0.685	-0.27	0.00407	0.00407	Base Excision Repair	NM_001641.2:727
PARP1-mRNA	-1.71	0.38	-2.45	-0.963	0.00413	0.00413	Base Excision Repair	NM_001618.3:3016
POLE4-mRNA	1.2	0.267	0.677	1.73	0.00415	0.00415	Independent Repair Enzymes.FS.Polymerases	NM_019896.2:202
HLTF-mRNA	-0.914	0.214	-1.33	-0.494	0.00529	0.00529	Independent Repair Enzymes.FS.Polymerases, Translesion Synthesis	NM_139048.2:3820
RAD51D-mRNA	-1.08	0.265	-1.6	-0.566	0.00637	0.00637	Homologous Recombination	NM_002878.3:1890
CHEK1-mRNA	0.458	0.115	0.232	0.683	0.00726	0.00726	Cell Cycle and Signaling, Checkpoint Activation	NM_001114121.1:2225
TP53-mRNA	-0.92	0.235	-1.38	-0.459	0.00787	0.00787	Apoptosis, Cell Cycle and Signaling, Checkpoint Activation	NM_000546.2:1330
PIK3R1-mRNA	-1.08	0.281	-1.63	-0.527	0.0086	0.0086	Apoptosis	NM_181504.2:1105
RAD17-mRNA	-0.939	0.245	-1.42	-0.459	0.00862	0.00862	Checkpoint Activation	NM_133338.1:1912
ERCC2-mRNA	0.389	0.105	0.184	0.593	0.0099	0.0099	Nucleotide Excision Repair	NM_000400.2:240
USP1-mRNA	-0.827	0.229	-1.28	-0.378	0.0112	0.0112	Fanconi Anemia	NM_003368.4:2747
MSH2-mRNA	-0.722	0.217	-1.15	-0.296	0.016	0.016	Mismatch Repair	NM_000251.1:2105
CDK7-mRNA	0.525	0.16	0.21	0.839	0.017	0.017	Cell Cycle and Signaling, Nucleotide Excision Repair	NM_001799.2:785
RECQL-mRNA	0.324	0.0993	0.129	0.519	0.0172	0.0172	Homologous Recombination	NM_032941.2:1035
POLD1-mRNA	0.876	0.274	0.34	1.41	0.0185	0.0185	Base Excision Repair, Independent Repair Enzymes.FS.Polymerases	NM_002691.2:2392
AKT3-mRNA	0.713	0.23	0.261	1.16	0.0213	0.0213	Apoptosis	NM_005465.4:287
BCL2-mRNA	-1.86	0.631	-3.1	-0.627	0.0255	0.0255	Apoptosis	NM_000657.2:947
PRKACB-mRNA	-0.499	0.169	-0.83	-0.167	0.0256	0.0256	Apoptosis	NM_182948.2:805
ALKBH3-mRNA	-0.325	0.114	-0.548	-0.102	0.0289	0.0289	Independent Repair Enzymes.FS.Polymerases	NM_139178.3:690
PMS2-mRNA	-1.33	0.469	-2.25	-0.408	0.0299	0.0299	Mismatch Repair	NM_000535.5:690
FEN1-mRNA	-1.24	0.438	-2.1	-0.378	0.0303	0.0303	Base Excision Repair	NM_004111.4:425
ERCC4-mRNA	-0.949	0.347	-1.63	-0.27	0.0338	0.0338	Nucleotide Excision Repair	NM_005236.2:1700
RAD50-mRNA	-0.797	0.298	-1.38	-0.212	0.037	0.037	Homologous Recombination	NM_005732.2:5397
XRCC1-mRNA	0.319	0.121	0.0823	0.556	0.0385	0.0385	Base Excision Repair	NM_006297.2:1736
RMI1-mRNA	-1.32	0.505	-2.31	-0.335	0.0394	0.0394	Cell Cycle and Signaling	NM_024945.2:527
RPA1-mRNA	-0.573	0.219	-1	-0.145	0.0395	0.0395	Nucleotide Excision Repair	NM_002945.3:950
NTHL1-mRNA	-0.989	0.38	-1.73	-0.245	0.0404	0.0404	Base Excision Repair	NM_002528.5:476
PRKDC-mRNA	-0.841	0.333	-1.49	-0.188	0.0449	0.0449	Cell Cycle and Signaling, Non-homologous End Joining	NM_006904.6:12750
RMI2-mRNA	-1.64	0.653	-2.92	-0.363	0.0456	0.0456	Cell Cycle and Signaling	NM_152308.1:890
XPA-mRNA	-1.24	0.5	-2.22	-0.261	0.0477	0.0477	Nucleotide Excision Repair	NM_000380.3:265
SMC1A-mRNA	-0.55	0.222	-0.985	-0.115	0.0478	0.0478	Cell Cycle and Signaling	NM_006306.2:2320
ALKBH2-mRNA	-0.734	0.296	-1.31	-0.154	0.0479	0.0479	Independent Repair Enzymes.FS.Polymerases	NM_001001655.2:907
ABL1-mRNA	0.63	0.255	0.13	1.13	0.0485	0.0485	Cell Cycle and Signaling	NM_005157.3:3200
BRCA1-mRNA	-1.03	0.421	-1.85	-0.203	0.0503	0.0503	Homologous Recombination	NM_007305.2:1275
XPC-mRNA	-0.905	0.372	-1.63	-0.175	0.0512	0.0512	Nucleotide Excision Repair	NM_004628.3:2135
MYD88-mRNA	-1.26	0.521	-2.28	-0.235	0.0526	0.0526	Apoptosis	NM_002468.3:2145
DDB2-mRNA	1.21	0.504	0.225	2.2	0.0528	0.0528	Nucleotide Excision Repair	NM_000107.1:840
RAD18-mRNA	0.531	0.223	0.0942	0.968	0.0546	0.0546	Translesion Synthesis	NM_020165.2:2015
FANCG-mRNA	0.559	0.235	0.0985	1.02	0.0548	0.0548	Fanconi Anemia	NM_004629.1:1900
SMARCA4-mRNA	-0.453	0.191	-0.827	-0.0786	0.0554	0.0554	Cell Cycle and Signaling	NM_003072.3:5400
H2AFX-mRNA	-1.63	0.711	-3.02	-0.237	0.0617	0.0617	Checkpoint Activation	NM_002105.2:1392
UBE2T-mRNA	-1.37	0.638	-2.62	-0.115	0.0762	0.0762	Fanconi Anemia	NM_014176.3:595
CDKN1B-mRNA	0.548	0.268	0.0224	1.07	0.087	0.087	Cell Cycle and Signaling	NM_004064.2:365
ATR-mRNA	-0.939	0.466	-1.85	-0.0261	0.0904	0.0904	Cell Cycle and Signaling, Checkpoint Activation	NM_001184.2:565
CCND1-mRNA	-1.52	0.767	-3.03	-0.0202	0.0942	0.0942	Cell Cycle and Signaling	NM_053056.2:690
PTEN-mRNA	0.353	0.182	-0.00338	0.71	0.1	0.1	Apoptosis, Cell Cycle and Signaling, Nucleotide Excision Repair	NM_000314.4:1351
RAD51C-mRNA	-1.03	0.531	-2.07	0.0146	0.101	0.101	Homologous Recombination	NM_002876.2:300
XRCC5-mRNA	-0.283	0.154	-0.585	0.0181	0.115	0.115	Non-homologous End Joining	NM_021141.3:832
NBN-mRNA	-0.946	0.523	-1.97	0.0784	0.12	0.12	Homologous Recombination	NM_001024688.1:1105
POLD4-mRNA	0.351	0.199	-0.0384	0.74	0.128	0.128	Base Excision Repair, Independent Repair Enzymes.FS.Polymerases	NM_021173.2:470
SLX4-mRNA	-0.955	0.543	-2.02	0.109	0.129	0.129	Homologous Recombination	NM_032444.2:3965
RECQL5-mRNA	-1.47	0.837	-3.11	0.173	0.13	0.13	Homologous Recombination	NM_004259.6:2944
LIG1-mRNA	0.858	0.492	-0.107	1.82	0.132	0.132	Base Excision Repair	NM_000234.1:2164
SMC3-mRNA	-0.492	0.283	-1.05	0.0626	0.133	0.133	Cell Cycle and Signaling	NM_005445.3:3525
CASP8-mRNA	-1.34	0.775	-2.86	0.174	0.133	0.133	Apoptosis	NM_001228.4:301
BLM-mRNA	-1.12	0.649	-2.39	0.157	0.136	0.136	Homologous Recombination	NM_000057.2:2135
FANCF-mRNA	-0.521	0.307	-1.12	0.0807	0.141	0.141	Fanconi Anemia	NM_022725.2:845
RPS27A-mRNA	0.219	0.133	-0.0407	0.48	0.149	0.149	Cell Cycle and Signaling	NM_002954.5:650
POLR2D-mRNA	-0.513	0.314	-1.13	0.103	0.154	0.154	Independent Repair Enzymes.FS.Polymerases, Nucleotide Excision Repair	NM_004805.3:1476
RPA3-mRNA	0.936	0.579	-0.2	2.07	0.157	0.157	Nucleotide Excision Repair	NM_002947.3:990
OGG1-mRNA	-0.323	0.202	-0.719	0.0729	0.161	0.161	Base Excision Repair	NM_002542.5:720
TP53BP1-mRNA	-0.844	0.53	-1.88	0.195	0.162	0.162	Apoptosis	NM_001141980.1:1960
MUTYH-mRNA	-0.677	0.427	-1.51	0.161	0.164	0.164	Base Excision Repair	NM_012222.2:412
GTF2H3-mRNA	-1.12	0.73	-2.55	0.312	0.176	0.176	Nucleotide Excision Repair	NM_001516.3:70
LIG3-mRNA	-0.528	0.35	-1.21	0.158	0.182	0.182	Base Excision Repair	NM_002311.3:970
TOP3A-mRNA	-0.391	0.263	-0.906	0.123	0.187	0.187	Homologous Recombination	NM_004618.3:1060
ERCC8-mRNA	-0.912	0.622	-2.13	0.308	0.193	0.193	Nucleotide Excision Repair	NM_000082.3:175
SMUG1-mRNA	-0.756	0.533	-1.8	0.288	0.205	0.205	Base Excision Repair	NM_001243789.1:518
FAN1-mRNA	-0.715	0.554	-1.8	0.371	0.245	0.245	Fanconi Anemia	NM_001146094.1:1635
MGMT-mRNA	0.474	0.368	-0.248	1.2	0.246	0.246	Independent Repair Enzymes.FS.Polymerases	NM_002412.3:323
XRCC2-mRNA	-1.11	0.861	-2.8	0.581	0.246	0.246	Homologous Recombination	NM_005431.1:2703
MSH3-mRNA	-0.229	0.184	-0.59	0.132	0.26	0.26	Mismatch Repair	NM_002439.2:2555
PIK3CB-mRNA	-0.211	0.173	-0.55	0.128	0.268	0.268	Apoptosis	NM_006219.1:2945
SMAD4-mRNA	0.25	0.205	-0.152	0.652	0.268	0.268	Cell Cycle and Signaling	NM_005359.3:1370
POLR2J-mRNA	0.195	0.163	-0.125	0.515	0.277	0.277	Independent Repair Enzymes.FS.Polymerases, Nucleotide Excision Repair	NM_006234.4:618
DNA2-mRNA	-0.72	0.606	-1.91	0.468	0.28	0.28	Independent Repair Enzymes.FS.Polymerases	NM_001080449.2:1998
CHEK2-mRNA	0.662	0.564	-0.444	1.77	0.285	0.285	Cell Cycle and Signaling, Checkpoint Activation	NM_007194.3:140
PRKX-mRNA	-0.838	0.723	-2.25	0.578	0.29	0.29	Apoptosis	NM_005044.1:2590
ATM-mRNA	-1.12	0.994	-3.07	0.828	0.303	0.303	Apoptosis, Cell Cycle and Signaling, Checkpoint Activation	NM_138292.3:6688
CDKN1A-mRNA	0.614	0.547	-0.457	1.69	0.304	0.304	Cell Cycle and Signaling	NM_000389.2:1975
POLE2-mRNA	-0.975	0.872	-2.69	0.735	0.306	0.306	Base Excision Repair, Independent Repair Enzymes.FS.Polymerases	NM_002692.2:1420
MLH1-mRNA	-0.267	0.246	-0.748	0.215	0.32	0.32	Mismatch Repair	NM_000249.2:1605
SLK-mRNA	0.199	0.189	-0.171	0.569	0.333	0.333	Nucleotide Excision Repair	NM_014720.2:1185
PCNA-mRNA	-0.617	0.592	-1.78	0.542	0.337	0.337	Base Excision Repair, Cell Cycle and Signaling, Translesion Synthesis	NM_002592.2:280
TIPIN-mRNA	-0.797	0.766	-2.3	0.705	0.338	0.338	Checkpoint Activation	NM_017858.2:82
LIG4-mRNA	-0.904	0.875	-2.62	0.811	0.341	0.341	Non-homologous End Joining	NM_002312.3:2623
EXO1-mRNA	-0.603	0.587	-1.75	0.548	0.344	0.344	Mismatch Repair	NM_006027.3:820
GEN1-mRNA	-0.714	0.709	-2.1	0.675	0.353	0.353	Homologous Recombination	NM_182625.3:285
FANCM-mRNA	-0.828	0.824	-2.44	0.788	0.354	0.354	Fanconi Anemia	NM_020937.2:3081
ERCC3-mRNA	-0.389	0.39	-1.15	0.375	0.357	0.357	Nucleotide Excision Repair	NM_000122.1:1950
ERCC6-mRNA	-0.382	0.384	-1.13	0.371	0.359	0.359	Nucleotide Excision Repair	NM_000124.2:3235
NFKB1-mRNA	-0.326	0.34	-0.994	0.341	0.375	0.375	Apoptosis	NM_003998.2:1675
RFC4-mRNA	-0.275	0.289	-0.841	0.292	0.379	0.379	Mismatch Repair, Translesion Synthesis	NM_181573.2:1035
RAD23B-mRNA	0.288	0.311	-0.322	0.897	0.391	0.391	Nucleotide Excision Repair	NM_002874.3:1625
TREX1-mRNA	-0.338	0.371	-1.06	0.389	0.397	0.397	Independent Repair Enzymes.FS.Polymerases	NM_016381.3:1486
POLD3-mRNA	-0.577	0.643	-1.84	0.683	0.404	0.404	Base Excision Repair, Independent Repair Enzymes.FS.Polymerases	NM_006591.2:542
FANCL-mRNA	-0.503	0.57	-1.62	0.615	0.412	0.412	Fanconi Anemia	NM_001114636.1:446
POLI-mRNA	0.242	0.277	-0.301	0.784	0.416	0.416	Independent Repair Enzymes.FS.Polymerases, Translesion Synthesis	NM_007195.2:626
APC-mRNA	-0.44	0.523	-1.47	0.586	0.433	0.433	Cell Cycle and Signaling	NM_000038.3:6850
CRY1-mRNA	0.645	0.788	-0.899	2.19	0.444	0.444	Independent Repair Enzymes.FS.Polymerases	NM_004075.3:1375
NEIL2-mRNA	-0.35	0.435	-1.2	0.502	0.452	0.452	Base Excision Repair	NM_145043.2:2570
FANCC-mRNA	0.43	0.538	-0.625	1.48	0.455	0.455	Fanconi Anemia	NM_000136.2:310
PNKP-mRNA	0.245	0.313	-0.369	0.859	0.464	0.464	Base Excision Repair	NM_007254.2:1528
PIK3CA-mRNA	-0.336	0.431	-1.18	0.509	0.465	0.465	Apoptosis	NM_006218.2:2445
XRCC4-mRNA	-0.369	0.476	-1.3	0.564	0.467	0.467	Non-homologous End Joining	NM_003401.3:772
MAD2L2-mRNA	0.251	0.342	-0.418	0.921	0.49	0.49	Cell Cycle and Signaling, Independent Repair Enzymes.FS.Polymerases	NM_001127325.1:290
FANCD2-mRNA	-0.682	0.933	-2.51	1.15	0.492	0.492	Fanconi Anemia	NM_033084.3:260
RAD54L-mRNA	-0.635	0.898	-2.39	1.12	0.506	0.506	Homologous Recombination	NM_003579.2:1435
FANCB-mRNA	0.279	0.395	-0.495	1.05	0.507	0.507	Fanconi Anemia	NM_152633.2:2470
RFC3-mRNA	-0.253	0.358	-0.955	0.449	0.507	0.507	Mismatch Repair, Translesion Synthesis	NM_002915.3:740
BCL2L1-mRNA	0.436	0.625	-0.789	1.66	0.511	0.511	Apoptosis	NM_138578.1:1560
APEX2-mRNA	-0.266	0.389	-1.03	0.498	0.521	0.521	Base Excision Repair	NM_014481.2:360
WRN-mRNA	-0.496	0.734	-1.94	0.943	0.524	0.524	Homologous Recombination	NM_000553.4:560
NKX3-1-mRNA	0.374	0.59	-0.782	1.53	0.549	0.549	Cell Cycle and Signaling	NR_046072.1:706
PMS1-mRNA	-0.205	0.336	-0.864	0.453	0.564	0.564	Mismatch Repair	NM_000534.4:628
PARP2-mRNA	-0.428	0.729	-1.86	1	0.579	0.579	Base Excision Repair	NM_005484.3:1425
POLE-mRNA	-0.312	0.537	-1.36	0.74	0.583	0.583	Independent Repair Enzymes.FS.Polymerases	NM_006231.3:3264
PARP3-mRNA	-0.22	0.383	-0.972	0.531	0.587	0.587	Base Excision Repair	NM_005485.4:566
RAD21-mRNA	0.0676	0.121	-0.17	0.306	0.598	0.598	Cell Cycle and Signaling	NM_006265.2:1080
MSH5-mRNA	-0.436	0.792	-1.99	1.12	0.602	0.602	Mismatch Repair	NM_172165.2:495
FANCE-mRNA	0.338	0.639	-0.914	1.59	0.616	0.616	Fanconi Anemia	NM_021922.2:1275
ERCC1-mRNA	-0.106	0.204	-0.506	0.294	0.623	0.623	Nucleotide Excision Repair	NM_001983.3:458
MYC-mRNA	0.219	0.439	-0.641	1.08	0.635	0.635	Cell Cycle and Signaling	NM_002467.3:1610
NEIL1-mRNA	-0.267	0.542	-1.33	0.795	0.64	0.64	Base Excision Repair	NM_024608.2:1675
TOP3B-mRNA	0.3	0.622	-0.919	1.52	0.646	0.646	Homologous Recombination	NM_003935.4:1254
TDG-mRNA	-0.21	0.437	-1.07	0.647	0.647	0.647	Base Excision Repair	NM_003211.4:2060
MLH3-mRNA	0.254	0.57	-0.862	1.37	0.671	0.671	Mismatch Repair	NM_014381.2:660
POLL-mRNA	-0.123	0.283	-0.677	0.431	0.678	0.678	Base Excision Repair, Independent Repair Enzymes.FS.Polymerases	NM_001174085.1:1614
POLQ-mRNA	-0.45	1.05	-2.5	1.61	0.683	0.683	Independent Repair Enzymes.FS.Polymerases	NM_199420.3:920
NEIL3-mRNA	-0.214	0.527	-1.25	0.819	0.699	0.699	Base Excision Repair	NM_018248.2:842
CREBBP-mRNA	0.152	0.382	-0.596	0.901	0.704	0.704	Cell Cycle and Signaling	NM_001079846.1:4818
MRE11A-mRNA	-0.202	0.511	-1.2	0.8	0.707	0.707	Homologous Recombination	NM_005591.3:505
AURKA-mRNA	0.265	0.71	-1.13	1.66	0.722	0.722	Cell Cycle and Signaling	NM_003600.2:405
MSH6-mRNA	-0.261	0.723	-1.68	1.16	0.73	0.73	Mismatch Repair	NM_000179.1:3525
KRAS-mRNA	-0.0427	0.118	-0.274	0.189	0.73	0.73	Cell Cycle and Signaling	NM_004985.3:327
RAD51-mRNA	-0.275	0.793	-1.83	1.28	0.74	0.74	Homologous Recombination	NM_133487.2:566
RFC1-mRNA	0.0838	0.252	-0.411	0.578	0.751	0.751	Mismatch Repair, Translesion Synthesis	NM_001204747.1:3114
SIRT1-mRNA	0.228	0.778	-1.3	1.75	0.78	0.78	Cell Cycle and Signaling	NM_012238.4:1595
ATRIP-mRNA	-0.104	0.361	-0.813	0.604	0.782	0.782	Checkpoint Activation	NM_130384.1:466
SUMO3-mRNA	-0.0937	0.342	-0.764	0.576	0.793	0.793	Cell Cycle and Signaling	NM_006936.2:500
XRCC3-mRNA	-0.0894	0.338	-0.752	0.573	0.8	0.8	Homologous Recombination	NM_001100119.1:920
BUB1B-mRNA	-0.167	0.727	-1.59	1.26	0.826	0.826	Cell Cycle and Signaling	NM_001211.4:835
DDB1-mRNA	-0.0651	0.3	-0.654	0.523	0.835	0.835	Nucleotide Excision Repair	NM_001923.3:1502
POLK-mRNA	-0.145	0.681	-1.48	1.19	0.838	0.838	Independent Repair Enzymes.FS.Polymerases	NM_016218.2:480
PARP4-mRNA	-0.108	0.548	-1.18	0.967	0.851	0.851	Base Excision Repair	NM_006437.3:1170
FANCA-mRNA	0.108	0.583	-1.04	1.25	0.86	0.86	Fanconi Anemia	NM_000135.2:265
ERCC5-mRNA	-0.0729	0.409	-0.874	0.728	0.864	0.864	Nucleotide Excision Repair	NM_000123.2:1630
HDAC1-mRNA	0.0614	0.363	-0.649	0.772	0.871	0.871	Cell Cycle and Signaling	NM_004964.2:785
RAD23A-mRNA	0.0497	0.302	-0.543	0.642	0.875	0.875	Nucleotide Excision Repair	NM_005053.2:1105
POLB-mRNA	-0.0485	0.33	-0.696	0.599	0.888	0.888	Base Excision Repair, Independent Repair Enzymes.FS.Polymerases	NM_002690.1:145
RAD1-mRNA	0.086	0.599	-1.09	1.26	0.891	0.891	Checkpoint Activation	NM_133377.2:2625
BRIP1-mRNA	-0.104	0.739	-1.55	1.34	0.892	0.892	Fanconi Anemia	NM_032043.1:1130
MPG-mRNA	0.0256	0.188	-0.342	0.394	0.896	0.896	Base Excision Repair	NM_001015052.1:675
POLM-mRNA	-0.0497	0.384	-0.802	0.703	0.901	0.901	Independent Repair Enzymes.FS.Polymerases	NM_013284.3:248
REV1-mRNA	-0.0302	0.244	-0.509	0.449	0.906	0.906	Independent Repair Enzymes.FS.Polymerases	NM_016316.2:2450
RAD52-mRNA	0.0824	0.685	-1.26	1.42	0.908	0.908	Homologous Recombination	NM_134424.2:297
RAD9A-mRNA	-0.0694	0.623	-1.29	1.15	0.915	0.915	Checkpoint Activation	NM_004584.2:786
XRCC6-mRNA	-0.0169	0.188	-0.385	0.351	0.931	0.931	Non-homologous End Joining	NM_001469.3:670
FANCI-mRNA	-0.0352	0.687	-1.38	1.31	0.961	0.961	Fanconi Anemia	NM_001113378.1:541
HDAC2-mRNA	0.0152	0.371	-0.711	0.742	0.969	0.969	Cell Cycle and Signaling	NM_001527.1:930
RAD51B-mRNA	-0.0384	1.05	-2.1	2.02	0.972	0.972	Homologous Recombination	NM_002877.5:277
UBB-mRNA	0.0166	0.588	-1.14	1.17	0.978	0.978	Cell Cycle and Signaling	NM_018955.2:15
MDC1-mRNA	0.00804	0.312	-0.604	0.62	0.98	0.98	Cell Cycle and Signaling	NM_014641.2:6719
BRCA2-mRNA	0.0203	1.02	-1.97	2.01	0.985	0.985	Homologous Recombination	NM_000059.3:115
MNAT1-mRNA	-0.00325	0.184	-0.365	0.358	0.987	0.987	Nucleotide Excision Repair	NM_002431.2:975
HUS1-mRNA	0.00623	0.401	-0.779	0.791	0.988	0.988	Checkpoint Activation	NM_004507.2:760

## Sheet: T98G 0.1% O2
	Log2 fold change	std error	Lower confidence limit	Upper confidence limit	P-value	Unadj.p.value	Gene.sets	probe.ID
WEE1-mRNA	2	0.177	1.65	2.34	2.95e-05	2.95e-05	Cell Cycle and Signaling	NM_003390.3:1225
EGFR-mRNA	2.87	0.275	2.33	3.41	4.57e-05	4.57e-05	Cell Cycle and Signaling	NM_201282.1:360
CCND3-mRNA	-1.62	0.203	-2.02	-1.22	0.000205	0.000205	Cell Cycle and Signaling	NM_001760.2:1215
ERCC2-mRNA	0.737	0.105	0.532	0.942	0.000409	0.000409	Nucleotide Excision Repair	NM_000400.2:240
APEX1-mRNA	-0.74	0.106	-0.947	-0.532	0.00043	0.00043	Base Excision Repair	NM_001641.2:727
UNG-mRNA	-1.39	0.208	-1.79	-0.978	0.000551	0.000551	Base Excision Repair	NM_003362.3:1313
POLR2H-mRNA	1.14	0.18	0.782	1.49	0.000742	0.000742	Independent Repair Enzymes.FS.Polymerases, Nucleotide Excision Repair	NM_001278698.1:940
HLTF-mRNA	-1.26	0.214	-1.68	-0.838	0.00108	0.00108	Independent Repair Enzymes.FS.Polymerases, Translesion Synthesis	NM_139048.2:3820
TP53-mRNA	-1.35	0.235	-1.81	-0.893	0.0012	0.0012	Apoptosis, Cell Cycle and Signaling, Checkpoint Activation	NM_000546.2:1330
POLE4-mRNA	1.41	0.267	0.887	1.94	0.00187	0.00187	Independent Repair Enzymes.FS.Polymerases	NM_019896.2:202
PARP1-mRNA	-1.96	0.38	-2.71	-1.22	0.00209	0.00209	Base Excision Repair	NM_001618.3:3016
CDK7-mRNA	0.752	0.16	0.438	1.07	0.00337	0.00337	Cell Cycle and Signaling, Nucleotide Excision Repair	NM_001799.2:785
MSH2-mRNA	-1.01	0.217	-1.44	-0.587	0.00346	0.00346	Mismatch Repair	NM_000251.1:2105
CHEK1-mRNA	0.506	0.115	0.281	0.731	0.00456	0.00456	Cell Cycle and Signaling, Checkpoint Activation	NM_001114121.1:2225
RRM2B-mRNA	-1.08	0.251	-1.58	-0.592	0.00501	0.00501	Cell Cycle and Signaling, Independent Repair Enzymes.FS.Polymerases	NM_015713.3:1508
RB1-mRNA	0.385	0.091	0.206	0.563	0.0055	0.0055	Cell Cycle and Signaling	NM_000321.1:2110
RECQL-mRNA	0.396	0.0993	0.201	0.591	0.00724	0.00724	Homologous Recombination	NM_032941.2:1035
DDB2-mRNA	2	0.504	1.02	2.99	0.00729	0.00729	Nucleotide Excision Repair	NM_000107.1:840
RAD51D-mRNA	-1.03	0.265	-1.55	-0.515	0.00792	0.00792	Homologous Recombination	NM_002878.3:1890
PRKACB-mRNA	-0.653	0.169	-0.984	-0.322	0.00831	0.00831	Apoptosis	NM_182948.2:805
FANCF-mRNA	-1.18	0.307	-1.78	-0.573	0.0087	0.0087	Fanconi Anemia	NM_022725.2:845
ABL1-mRNA	0.922	0.255	0.421	1.42	0.0112	0.0112	Cell Cycle and Signaling	NM_005157.3:3200
RAD17-mRNA	-0.857	0.245	-1.34	-0.377	0.0128	0.0128	Checkpoint Activation	NM_133338.1:1912
USP1-mRNA	-0.791	0.229	-1.24	-0.342	0.0136	0.0136	Fanconi Anemia	NM_003368.4:2747
POLD1-mRNA	0.935	0.274	0.398	1.47	0.0142	0.0142	Base Excision Repair, Independent Repair Enzymes.FS.Polymerases	NM_002691.2:2392
ERCC4-mRNA	-1.16	0.347	-1.84	-0.48	0.0155	0.0155	Nucleotide Excision Repair	NM_005236.2:1700
PIK3CB-mRNA	-0.566	0.173	-0.905	-0.227	0.0169	0.0169	Apoptosis	NM_006219.1:2945
CDKN1B-mRNA	0.868	0.268	0.342	1.39	0.0178	0.0178	Cell Cycle and Signaling	NM_004064.2:365
PIK3R1-mRNA	-0.899	0.281	-1.45	-0.348	0.0186	0.0186	Apoptosis	NM_181504.2:1105
MYD88-mRNA	-1.62	0.521	-2.65	-0.602	0.0207	0.0207	Apoptosis	NM_002468.3:2145
POLR2D-mRNA	-0.958	0.314	-1.57	-0.341	0.0226	0.0226	Independent Repair Enzymes.FS.Polymerases, Nucleotide Excision Repair	NM_004805.3:1476
RPA1-mRNA	-0.647	0.219	-1.08	-0.219	0.0252	0.0252	Nucleotide Excision Repair	NM_002945.3:950
ALKBH2-mRNA	-0.866	0.296	-1.45	-0.285	0.0265	0.0265	Independent Repair Enzymes.FS.Polymerases	NM_001001655.2:907
XPC-mRNA	-1	0.372	-1.73	-0.271	0.0362	0.0362	Nucleotide Excision Repair	NM_004628.3:2135
CCND1-mRNA	-2.04	0.767	-3.55	-0.54	0.0373	0.0373	Cell Cycle and Signaling	NM_053056.2:690
PRKDC-mRNA	-0.865	0.333	-1.52	-0.213	0.0407	0.0407	Cell Cycle and Signaling, Non-homologous End Joining	NM_006904.6:12750
SMC3-mRNA	-0.672	0.283	-1.23	-0.118	0.0551	0.0551	Cell Cycle and Signaling	NM_005445.3:3525
NTHL1-mRNA	-0.894	0.38	-1.64	-0.149	0.0568	0.0568	Base Excision Repair	NM_002528.5:476
XRCC5-mRNA	-0.347	0.154	-0.649	-0.0459	0.0647	0.0647	Non-homologous End Joining	NM_021141.3:832
RMI1-mRNA	-1.11	0.505	-2.1	-0.118	0.0706	0.0706	Cell Cycle and Signaling	NM_024945.2:527
RPA3-mRNA	1.24	0.579	0.102	2.37	0.0766	0.0766	Nucleotide Excision Repair	NM_002947.3:990
PMS2-mRNA	-0.986	0.469	-1.91	-0.0674	0.0801	0.0801	Mismatch Repair	NM_000535.5:690
FANCG-mRNA	0.477	0.235	0.017	0.938	0.0884	0.0884	Fanconi Anemia	NM_004629.1:1900
CDKN1A-mRNA	1.11	0.547	0.0346	2.18	0.0895	0.0895	Cell Cycle and Signaling	NM_000389.2:1975
LIG3-mRNA	-0.705	0.35	-1.39	-0.0191	0.0906	0.0906	Base Excision Repair	NM_002311.3:970
KRAS-mRNA	-0.235	0.118	-0.466	-0.00298	0.0943	0.0943	Cell Cycle and Signaling	NM_004985.3:327
ATR-mRNA	-0.919	0.466	-1.83	-0.0058	0.096	0.096	Cell Cycle and Signaling, Checkpoint Activation	NM_001184.2:565
BCL2-mRNA	-1.24	0.631	-2.48	-0.00566	0.0965	0.0965	Apoptosis	NM_000657.2:947
FEN1-mRNA	-0.855	0.438	-1.71	0.00477	0.0992	0.0992	Base Excision Repair	NM_004111.4:425
CHEK2-mRNA	1.06	0.564	-0.0501	2.16	0.11	0.11	Cell Cycle and Signaling, Checkpoint Activation	NM_007194.3:140
AKT3-mRNA	0.431	0.23	-0.021	0.882	0.111	0.111	Apoptosis	NM_005465.4:287
RFC4-mRNA	-0.5	0.289	-1.07	0.0661	0.134	0.134	Mismatch Repair, Translesion Synthesis	NM_181573.2:1035
RAD50-mRNA	-0.499	0.298	-1.08	0.0855	0.145	0.145	Homologous Recombination	NM_005732.2:5397
RAD23A-mRNA	-0.506	0.302	-1.1	0.0866	0.145	0.145	Nucleotide Excision Repair	NM_005053.2:1105
MAD2L2-mRNA	0.558	0.342	-0.112	1.23	0.154	0.154	Cell Cycle and Signaling, Independent Repair Enzymes.FS.Polymerases	NM_001127325.1:290
RAD21-mRNA	0.198	0.121	-0.04	0.436	0.154	0.154	Cell Cycle and Signaling	NM_006265.2:1080
H2AFX-mRNA	-1.16	0.711	-2.55	0.236	0.155	0.155	Checkpoint Activation	NM_002105.2:1392
OGG1-mRNA	-0.329	0.202	-0.725	0.0672	0.155	0.155	Base Excision Repair	NM_002542.5:720
LIG1-mRNA	0.799	0.492	-0.166	1.76	0.156	0.156	Base Excision Repair	NM_000234.1:2164
PIK3CA-mRNA	-0.675	0.431	-1.52	0.17	0.168	0.168	Apoptosis	NM_006218.2:2445
PRKX-mRNA	-1.13	0.723	-2.55	0.285	0.169	0.169	Apoptosis	NM_005044.1:2590
PCNA-mRNA	-0.908	0.592	-2.07	0.251	0.176	0.176	Base Excision Repair, Cell Cycle and Signaling, Translesion Synthesis	NM_002592.2:280
POLR2J-mRNA	0.25	0.163	-0.0696	0.57	0.176	0.176	Independent Repair Enzymes.FS.Polymerases, Nucleotide Excision Repair	NM_006234.4:618
CASP8-mRNA	-1.17	0.775	-2.69	0.345	0.181	0.181	Apoptosis	NM_001228.4:301
NBN-mRNA	-0.789	0.523	-1.81	0.236	0.182	0.182	Homologous Recombination	NM_001024688.1:1105
MUTYH-mRNA	-0.633	0.427	-1.47	0.205	0.189	0.189	Base Excision Repair	NM_012222.2:412
MPG-mRNA	-0.277	0.188	-0.645	0.0907	0.19	0.19	Base Excision Repair	NM_001015052.1:675
ATM-mRNA	-1.41	0.994	-3.36	0.537	0.205	0.205	Apoptosis, Cell Cycle and Signaling, Checkpoint Activation	NM_138292.3:6688
TREX1-mRNA	-0.523	0.371	-1.25	0.203	0.208	0.208	Independent Repair Enzymes.FS.Polymerases	NM_016381.3:1486
XPA-mRNA	-0.693	0.5	-1.67	0.287	0.215	0.215	Nucleotide Excision Repair	NM_000380.3:265
FANCC-mRNA	0.74	0.538	-0.315	1.79	0.218	0.218	Fanconi Anemia	NM_000136.2:310
MSH6-mRNA	-0.918	0.723	-2.34	0.498	0.251	0.251	Mismatch Repair	NM_000179.1:3525
FAN1-mRNA	-0.696	0.554	-1.78	0.39	0.256	0.256	Fanconi Anemia	NM_001146094.1:1635
SMC1A-mRNA	-0.277	0.222	-0.712	0.158	0.258	0.258	Cell Cycle and Signaling	NM_006306.2:2320
RPS27A-mRNA	0.163	0.133	-0.0975	0.423	0.266	0.266	Cell Cycle and Signaling	NM_002954.5:650
UBB-mRNA	0.718	0.588	-0.434	1.87	0.268	0.268	Cell Cycle and Signaling	NM_018955.2:15
PTEN-mRNA	-0.221	0.182	-0.578	0.136	0.271	0.271	Apoptosis, Cell Cycle and Signaling, Nucleotide Excision Repair	NM_000314.4:1351
FANCD2-mRNA	1.12	0.933	-0.71	2.95	0.276	0.276	Fanconi Anemia	NM_033084.3:260
RMI2-mRNA	-0.781	0.653	-2.06	0.498	0.277	0.277	Cell Cycle and Signaling	NM_152308.1:890
MGMT-mRNA	0.44	0.368	-0.282	1.16	0.277	0.277	Independent Repair Enzymes.FS.Polymerases	NM_002412.3:323
POLM-mRNA	0.434	0.384	-0.319	1.19	0.301	0.301	Independent Repair Enzymes.FS.Polymerases	NM_013284.3:248
NEIL1-mRNA	0.6	0.542	-0.462	1.66	0.311	0.311	Base Excision Repair	NM_024608.2:1675
BRCA1-mRNA	-0.464	0.421	-1.29	0.36	0.312	0.312	Homologous Recombination	NM_007305.2:1275
RAD51C-mRNA	-0.574	0.531	-1.62	0.466	0.321	0.321	Homologous Recombination	NM_002876.2:300
HDAC2-mRNA	-0.401	0.371	-1.13	0.326	0.321	0.321	Cell Cycle and Signaling	NM_001527.1:930
FANCA-mRNA	0.628	0.583	-0.516	1.77	0.323	0.323	Fanconi Anemia	NM_000135.2:265
POLD4-mRNA	0.213	0.199	-0.176	0.602	0.324	0.324	Base Excision Repair, Independent Repair Enzymes.FS.Polymerases	NM_021173.2:470
TOP3B-mRNA	0.667	0.622	-0.553	1.89	0.325	0.325	Homologous Recombination	NM_003935.4:1254
LIG4-mRNA	-0.931	0.875	-2.65	0.784	0.328	0.328	Non-homologous End Joining	NM_002312.3:2623
CREBBP-mRNA	0.403	0.382	-0.345	1.15	0.332	0.332	Cell Cycle and Signaling	NM_001079846.1:4818
NEIL3-mRNA	-0.54	0.527	-1.57	0.493	0.345	0.345	Base Excision Repair	NM_018248.2:842
RAD52-mRNA	0.7	0.685	-0.642	2.04	0.346	0.346	Homologous Recombination	NM_134424.2:297
BRIP1-mRNA	0.752	0.739	-0.697	2.2	0.348	0.348	Fanconi Anemia	NM_032043.1:1130
SLX4-mRNA	-0.551	0.543	-1.62	0.514	0.35	0.35	Homologous Recombination	NM_032444.2:3965
RAD51B-mRNA	1.06	1.05	-1	3.12	0.352	0.352	Homologous Recombination	NM_002877.5:277
BUB1B-mRNA	0.731	0.727	-0.692	2.16	0.353	0.353	Cell Cycle and Signaling	NM_001211.4:835
ALKBH3-mRNA	-0.113	0.114	-0.336	0.11	0.358	0.358	Independent Repair Enzymes.FS.Polymerases	NM_139178.3:690
AURKA-mRNA	0.703	0.71	-0.689	2.09	0.361	0.361	Cell Cycle and Signaling	NM_003600.2:405
SMUG1-mRNA	-0.515	0.533	-1.56	0.529	0.371	0.371	Base Excision Repair	NM_001243789.1:518
APEX2-mRNA	-0.37	0.389	-1.13	0.393	0.379	0.379	Base Excision Repair	NM_014481.2:360
XRCC6-mRNA	0.176	0.188	-0.191	0.544	0.384	0.384	Non-homologous End Joining	NM_001469.3:670
BRCA2-mRNA	0.948	1.02	-1.04	2.94	0.387	0.387	Homologous Recombination	NM_000059.3:115
UBE2T-mRNA	-0.595	0.638	-1.85	0.656	0.387	0.387	Fanconi Anemia	NM_014176.3:595
PARP3-mRNA	0.356	0.383	-0.396	1.11	0.39	0.39	Base Excision Repair	NM_005485.4:566
CRY1-mRNA	0.725	0.788	-0.819	2.27	0.393	0.393	Independent Repair Enzymes.FS.Polymerases	NM_004075.3:1375
RAD18-mRNA	0.205	0.223	-0.232	0.641	0.394	0.394	Translesion Synthesis	NM_020165.2:2015
RFC1-mRNA	-0.228	0.252	-0.723	0.266	0.401	0.401	Mismatch Repair, Translesion Synthesis	NM_001204747.1:3114
POLE2-mRNA	-0.781	0.872	-2.49	0.929	0.405	0.405	Base Excision Repair, Independent Repair Enzymes.FS.Polymerases	NM_002692.2:1420
ERCC1-mRNA	-0.181	0.204	-0.582	0.219	0.408	0.408	Nucleotide Excision Repair	NM_001983.3:458
RAD1-mRNA	-0.53	0.599	-1.71	0.645	0.41	0.41	Checkpoint Activation	NM_133377.2:2625
NKX3-1-mRNA	0.521	0.59	-0.635	1.68	0.411	0.411	Cell Cycle and Signaling	NR_046072.1:706
POLK-mRNA	0.593	0.681	-0.741	1.93	0.417	0.417	Independent Repair Enzymes.FS.Polymerases	NM_016218.2:480
DDB1-mRNA	-0.261	0.3	-0.849	0.328	0.418	0.418	Nucleotide Excision Repair	NM_001923.3:1502
ERCC5-mRNA	0.345	0.409	-0.456	1.15	0.431	0.431	Nucleotide Excision Repair	NM_000123.2:1630
POLE-mRNA	0.444	0.537	-0.607	1.5	0.439	0.439	Independent Repair Enzymes.FS.Polymerases	NM_006231.3:3264
HDAC1-mRNA	-0.291	0.363	-1	0.42	0.453	0.453	Cell Cycle and Signaling	NM_004964.2:785
GTF2H3-mRNA	-0.567	0.73	-2	0.863	0.466	0.466	Nucleotide Excision Repair	NM_001516.3:70
NEIL2-mRNA	-0.336	0.435	-1.19	0.516	0.469	0.469	Base Excision Repair	NM_145043.2:2570
APC-mRNA	-0.402	0.523	-1.43	0.624	0.472	0.472	Cell Cycle and Signaling	NM_000038.3:6850
FANCI-mRNA	0.497	0.687	-0.849	1.84	0.497	0.497	Fanconi Anemia	NM_001113378.1:541
RECQL5-mRNA	-0.605	0.837	-2.24	1.03	0.497	0.497	Homologous Recombination	NM_004259.6:2944
XRCC1-mRNA	0.0854	0.121	-0.152	0.322	0.506	0.506	Base Excision Repair	NM_006297.2:1736
TDG-mRNA	-0.298	0.437	-1.16	0.559	0.521	0.521	Base Excision Repair	NM_003211.4:2060
RAD54L-mRNA	0.603	0.898	-1.16	2.36	0.527	0.527	Homologous Recombination	NM_003579.2:1435
MSH5-mRNA	0.525	0.792	-1.03	2.08	0.532	0.532	Mismatch Repair	NM_172165.2:495
SUMO3-mRNA	0.218	0.342	-0.452	0.888	0.547	0.547	Cell Cycle and Signaling	NM_006936.2:500
MNAT1-mRNA	0.117	0.184	-0.244	0.478	0.549	0.549	Nucleotide Excision Repair	NM_002431.2:975
FANCB-mRNA	0.238	0.395	-0.536	1.01	0.568	0.568	Fanconi Anemia	NM_152633.2:2470
ERCC8-mRNA	-0.357	0.622	-1.58	0.862	0.587	0.587	Nucleotide Excision Repair	NM_000082.3:175
MSH3-mRNA	-0.103	0.184	-0.464	0.258	0.597	0.597	Mismatch Repair	NM_002439.2:2555
REV1-mRNA	0.136	0.244	-0.343	0.614	0.599	0.599	Independent Repair Enzymes.FS.Polymerases	NM_016316.2:2450
PARP4-mRNA	0.303	0.548	-0.772	1.38	0.601	0.601	Base Excision Repair	NM_006437.3:1170
ATRIP-mRNA	0.19	0.361	-0.519	0.898	0.618	0.618	Checkpoint Activation	NM_130384.1:466
FANCM-mRNA	-0.407	0.824	-2.02	1.21	0.639	0.639	Fanconi Anemia	NM_020937.2:3081
PNKP-mRNA	0.154	0.313	-0.46	0.768	0.64	0.64	Base Excision Repair	NM_007254.2:1528
FANCE-mRNA	-0.313	0.639	-1.57	0.939	0.642	0.642	Fanconi Anemia	NM_021922.2:1275
RAD51-mRNA	0.379	0.793	-1.17	1.93	0.649	0.649	Homologous Recombination	NM_133487.2:566
SMARCA4-mRNA	-0.0908	0.191	-0.465	0.283	0.651	0.651	Cell Cycle and Signaling	NM_003072.3:5400
SMAD4-mRNA	0.0955	0.205	-0.306	0.497	0.658	0.658	Cell Cycle and Signaling	NM_005359.3:1370
EXO1-mRNA	-0.265	0.587	-1.42	0.887	0.668	0.668	Mismatch Repair	NM_006027.3:820
POLB-mRNA	0.146	0.33	-0.501	0.793	0.674	0.674	Base Excision Repair, Independent Repair Enzymes.FS.Polymerases	NM_002690.1:145
MDC1-mRNA	0.134	0.312	-0.478	0.746	0.682	0.682	Cell Cycle and Signaling	NM_014641.2:6719
HUS1-mRNA	0.171	0.401	-0.614	0.956	0.684	0.684	Checkpoint Activation	NM_004507.2:760
TIPIN-mRNA	-0.325	0.766	-1.83	1.18	0.686	0.686	Checkpoint Activation	NM_017858.2:82
SIRT1-mRNA	0.304	0.778	-1.22	1.83	0.71	0.71	Cell Cycle and Signaling	NM_012238.4:1595
RAD23B-mRNA	0.121	0.311	-0.488	0.731	0.71	0.71	Nucleotide Excision Repair	NM_002874.3:1625
RAD9A-mRNA	0.238	0.623	-0.983	1.46	0.716	0.716	Checkpoint Activation	NM_004584.2:786
XRCC4-mRNA	-0.18	0.476	-1.11	0.753	0.718	0.718	Non-homologous End Joining	NM_003401.3:772
MLH3-mRNA	0.212	0.57	-0.905	1.33	0.723	0.723	Mismatch Repair	NM_014381.2:660
BCL2L1-mRNA	0.224	0.625	-1	1.45	0.732	0.732	Apoptosis	NM_138578.1:1560
NFKB1-mRNA	0.12	0.34	-0.547	0.787	0.736	0.736	Apoptosis	NM_003998.2:1675
MRE11A-mRNA	0.171	0.511	-0.831	1.17	0.75	0.75	Homologous Recombination	NM_005591.3:505
GEN1-mRNA	-0.23	0.709	-1.62	1.16	0.756	0.756	Homologous Recombination	NM_182625.3:285
POLQ-mRNA	0.335	1.05	-1.72	2.39	0.76	0.76	Independent Repair Enzymes.FS.Polymerases	NM_199420.3:920
MLH1-mRNA	-0.0767	0.246	-0.558	0.405	0.766	0.766	Mismatch Repair	NM_000249.2:1605
XRCC3-mRNA	-0.0954	0.338	-0.758	0.567	0.787	0.787	Homologous Recombination	NM_001100119.1:920
FANCL-mRNA	-0.155	0.57	-1.27	0.963	0.795	0.795	Fanconi Anemia	NM_001114636.1:446
POLI-mRNA	0.0728	0.277	-0.47	0.616	0.801	0.801	Independent Repair Enzymes.FS.Polymerases, Translesion Synthesis	NM_007195.2:626
DNA2-mRNA	-0.151	0.606	-1.34	1.04	0.811	0.811	Independent Repair Enzymes.FS.Polymerases	NM_001080449.2:1998
XRCC2-mRNA	-0.186	0.861	-1.87	1.5	0.836	0.836	Homologous Recombination	NM_005431.1:2703
SLK-mRNA	0.0329	0.189	-0.337	0.403	0.867	0.867	Nucleotide Excision Repair	NM_014720.2:1185
POLD3-mRNA	-0.102	0.643	-1.36	1.16	0.879	0.879	Base Excision Repair, Independent Repair Enzymes.FS.Polymerases	NM_006591.2:542
TOP3A-mRNA	-0.0389	0.263	-0.554	0.476	0.887	0.887	Homologous Recombination	NM_004618.3:1060
POLL-mRNA	-0.0415	0.283	-0.595	0.512	0.888	0.888	Base Excision Repair, Independent Repair Enzymes.FS.Polymerases	NM_001174085.1:1614
BLM-mRNA	-0.0758	0.649	-1.35	1.2	0.911	0.911	Homologous Recombination	NM_000057.2:2135
WRN-mRNA	-0.0818	0.734	-1.52	1.36	0.915	0.915	Homologous Recombination	NM_000553.4:560
RFC3-mRNA	0.0367	0.358	-0.666	0.739	0.922	0.922	Mismatch Repair, Translesion Synthesis	NM_002915.3:740
ERCC3-mRNA	-0.0388	0.39	-0.802	0.725	0.924	0.924	Nucleotide Excision Repair	NM_000122.1:1950
PARP2-mRNA	0.0641	0.729	-1.36	1.49	0.933	0.933	Base Excision Repair	NM_005484.3:1425
MYC-mRNA	0.0202	0.439	-0.84	0.88	0.965	0.965	Cell Cycle and Signaling	NM_002467.3:1610
ERCC6-mRNA	0.0175	0.384	-0.735	0.77	0.965	0.965	Nucleotide Excision Repair	NM_000124.2:3235
PMS1-mRNA	-0.0144	0.336	-0.673	0.644	0.967	0.967	Mismatch Repair	NM_000534.4:628
TP53BP1-mRNA	-0.0126	0.53	-1.05	1.03	0.982	0.982	Apoptosis	NM_001141980.1:1960
